# Supplementary material for: IMP: a pipeline for reproducible reference-independent integrated metagenomic and metatranscriptomic analyses
Source: Genome Biol. 2016 Dec 16;17:260. doi: 10.1186/s13059-016-1116-8 (PMC5159968; doi:10.1186/s13059-016-1116-8)
Supplement: Additional file 2: — Supplementary tables. Tables S1–S12. Detailed table legends available within file. (XLSX 4350 kb) [file 13059_2016_1116_MOESM2_ESM.xlsx]

## Sheet: Table S1
Table S1. Runtime and data storage information for IMP and IMP-megahit. * Analysis on Amazon cloud computing services (AWS). For more information about the IMP run on AWS, please refer to main text and Additional file 1: Note S1.
		Runtime								Data size (GB)
Dataset	Assembly	Preprocessing (seconds)	Assembly (seconds)	Analysis (seconds)	Binning (seconds)	Total (seconds)	Total (minutes)	Total (hours)	Total (days)	Metagenomic	Metatranscriptomic	Raw data (total)	Post-processed data	Data increase (%)
SM	IMP	2585.69	71229.8	32967.4	3399	110182	1836.36	30.6061	1.27525	2.5	0.301	5.602	26	3.6412
	IMP-megahit	2826.51	146568	43326.2	3450	196171	3269.51	54.4919	2.2705				26	3.6412
HF1	IMP	3113.48	41079.9	37473.4	2582	84248.8	1404.15	23.4024	0.975101	4.2	2.8	14	49	2.5
	IMP-megahit	3216.24	28197.2	40707.5	3023	75144	1252.4	20.8733	0.869722				50	2.57143
	*IMP-megahit	NA	NA	NA	NA	50640	844	14.0667	0.586111				97	5.92857
HF2	IMP	4384.06	45612.4	66987.7	3577	120561	2009.35	33.4892	1.39538	4.4	2.7	14.2	51	2.59155
	IMP-megahit	4515.9	39930.9	92231.1	3552	140230	2337.17	38.9528	1.62303				51	2.59155
HF3	IMP	5869.78	67084.8	65551	2513	141019	2350.31	39.1718	1.63216	4	2.9	13.8	45	2.26087
	IMP-megahit	5677.12	49319	74537.7	2586	132120	2202	36.7	1.52916				44	2.18841
HF4	IMP	6452.4	48611.5	45998.4	3308	104370	1739.51	28.9918	1.20799	4	2.7	13.4	50	2.73134
	IMP-megahit	6408.41	33256.8	45068.1	3693	88426.3	1473.77	24.5629	1.02345				48	2.58209
HF5	IMP	4630.07	64878.7	47088.4	3909	120506	2008.44	33.4739	1.39475	4	2.9	13.8	50	2.62319
	IMP-megahit	4989.51	54364	49002.1	4023	112379	1872.98	31.2163	1.30068				48	2.47826
WW1	IMP	4314.55	119515	41862.5	1380	167073	2784.54	46.409	1.93371	3.7	4.1	15.6	56	2.58974
	IMP-megahit	4453.01	57916.9	68464.3	1419	132253	2204.22	36.737	1.53071				49	2.14103
WW2	IMP	13912.4	179854	245416	7351	446534	7442.23	124.037	5.16822	7.1	7.9	30	101	2.36667
	IMP-megahit	17006.6	193463	371418	7351	589239	9820.65	163.678	6.8199				103	2.43333
WW3	IMP	19396.7	261254	221914	6201	508766	8479.43	141.324	5.88849	8.7	9.3	36	112	2.11111
	IMP-megahit	19089.1	164863	300715	4348	489015	8150.26	135.838	5.6599				108	2
WW4	IMP	17009.2	186302	182210	5105	390626	6510.43	108.507	4.52113	7.3	7.3	29.2	95	2.25342
	IMP-megahit	14458.6	149512	221668	5240	390879	6514.66	108.578	4.52407				97	2.32192
BG	IMP	53785	248752	520707	22217	845461	14091	234.85	9.78543	26	15	82	182	1.21951
	IMP-megahit	52410.2	158607	776480	23528	1.01102e+06	16850.4	280.84	11.7017				181	1.20732

## Sheet: Table S2
Table S2. Runtime information based on increament of number of threads using IMP-megahit
Threads	Memory (GB)	Time(seconds)
1	200	5938.44
2	200	3638.5
3	200	2798.11
4	200	2229.42
6	200	1760.24
8	200	1598.93
10	200	1505.64
16	200	1408.58
32	200	1416.37

## Sheet: Table S3
Table S3. Runtime information based on increament of memory allocation using IMP-megahit
Threads	Memory (GB)	Time (seconds)
8	16	1646.07
8	32	1697.04
8	64	1672.95

## Sheet: Table S4
Table S4. Statistics of the iterative assembly strategy based on metagenomic data. The numbers shown from the first iteration onwards are incremental.
		MG data (gain/additional)								MT data (gain/additional)
Dataset	Iteration	no. of contigs (≥ 1kb)	length (bp)	no. of predicted genes	no. of mapped reads	% no. of contigs (≥ 1kb)	% length (bp)	% no. of predicted genes	% no. of mapped reads	no. of contigs (all)	length (bp)	no. of predicted genes	no. of mapped reads	% no. of contigs (all)	% length (bp)	% no. of predicted genes	% no. of mapped reads
SM	0 (initial)	29063	182673343	186939	18977716					13436	8994518	13946	822718
	1	16	483336	329	9515	0.000550528	0.0026459	0.00175993	0.000501378	1286	502535	1272	16038	0.095713	0.0558713	0.0912089	0.0194939
	2	6	213094	126	3425	0.000756976	0.00381243	0.00243395	0.000681852	48	18460	49	656	0.0992855	0.0579236	0.0947225	0.0202913
	3	1	86711	47	1536	0.000791384	0.00428711	0.00268537	0.000762789	0	0	0	0	0.0992855	0.0579236	0.0947225	0.0202913
HF1	0 (initial)	27028	145938650	154760	20715368					40989	45300233	66249	17525586
	1	15	966872	274	39839	0.00055498	0.00662519	0.00177048	0.00192316	2471	969614	2238	329400	0.0602845	0.0214042	0.0337816	0.0187954
	2	-1	26822	5	1276	0.000517981	0.00680898	0.00180279	0.00198476	26	10315	24	45642	0.0609188	0.0216319	0.0341439	0.0213997
	3	0	4855	0	172	0.000517981	0.00684225	0.00180279	0.00199306	3	1640	6	54788	0.060992	0.0216681	0.0342345	0.0245259
HF2	0 (initial)	29963	168417468	176438	18801212					56274	52631255	82109	14093554
	1	22	1479995	346	61496	0.000734239	0.00878766	0.00196103	0.00327085	3758	1474297	3465	448680	0.0667804	0.0280118	0.0422	0.0318358
	2	1	38515	10	1632	0.000767613	0.00901635	0.00201771	0.00335766	36	14859	40	58922	0.0674201	0.0282941	0.0426872	0.0360166
	3	0	6215	1	206	0.000767613	0.00905325	0.00202337	0.00336861	5	2024	6	48	0.067509	0.0283326	0.0427602	0.03602
HF3	0 (initial)	33488	157917574	172601	18389191					44475	45007191	69684	16756286
	1	21	1196121	342	53684	0.00062709	0.00757434	0.00198145	0.00291932	3062	1198264	2627	716869	0.0688477	0.0266238	0.0376988	0.0427821
	2	2	34429	2	1422	0.000686813	0.00779236	0.00199304	0.00299665	20	9881	20	283308	0.0692974	0.0268434	0.0379858	0.0596897
	3	0	5591	2	160	0.000686813	0.00782776	0.00200462	0.00300535	2	1120	4	2632	0.0693423	0.0268683	0.0380432	0.0598467
HF4	0 (initial)	24640	141216584	147265	18126289					35511	33813580	53186	8658333
	1	6	1075275	271	45800	0.000243506	0.00761437	0.00184022	0.00252672	3109	1233396	2890	172768	0.0875503	0.0364764	0.0543376	0.019954
	2	0	38293	8	1197	0.000243506	0.00788553	0.00189454	0.00259275	41	14943	32	34741	0.0887049	0.0369183	0.0549393	0.0239664
	3	0	2847	1	84	0.000243506	0.00790569	0.00190133	0.00259739	1	775	2	46746	0.0887331	0.0369412	0.0549769	0.0293654
HF5	0 (initial)	30934	157539842	168209	19078382					65285	70272129	105640	17881220
	1	17	1096652	269	46434	0.000549557	0.00696111	0.0015992	0.00243385	4154	1633388	2119	90933	0.0636287	0.0232438	0.0200587	0.00508539
	2	0	34053	6	1460	0.000549557	0.00717726	0.00163487	0.00251038	56	22293	53	1580	0.0644865	0.023561	0.0205604	0.00517375
	3	0	5711	0	204	0.000549557	0.00721351	0.00163487	0.00252107	9	3547	8	38	0.0646243	0.0236115	0.0206361	0.00517588
WW1	0 (initial)	14815	77059275	81060	6513708					45118	22525759	49859	8423603
	1	28	3146390	1136	73511	0.00188998	0.0408308	0.0140143	0.0112856	2115	723904	1589	529441	0.0468771	0.0321367	0.0318699	0.0628521
	2	2	175634	114	4031	0.00202497	0.04311	0.0154207	0.0119044	250	82048	201	13335	0.0524181	0.0357791	0.0359012	0.0644351
	3	1	30032	16	572	0.00209247	0.0434997	0.0156181	0.0119922	31	10280	18	65866	0.0531052	0.0362355	0.0362623	0.0722544
WW2	0 (initial)	49131	227848009	250225	20344825					137111	79829381	165926	21041719
	1	154	7173239	3657	200048	0.00313448	0.0314826	0.0146148	0.00983287	9189	3240363	5957	299224	0.0670187	0.0405911	0.0359015	0.0142205
	2	13	695599	455	16194	0.00339908	0.0345355	0.0164332	0.0106288	318	110211	284	12307	0.069338	0.0419717	0.0376132	0.0148054
	3	3	134850	124	3228	0.00346014	0.0351273	0.0169288	0.0107875	44	16497	34	12393	0.0696589	0.0421783	0.0378181	0.0153944
WW3	0 (initial)	49738	240098144	266838	28869779					109713	61124442	127314	22202773
	1	134	8216665	4232	249469	0.00269412	0.0342221	0.0158598	0.00864118	2593	883219	271	172384	0.0236344	0.0144495	0.0021286	0.00776408
	2	8	715726	460	18499	0.00285496	0.0372031	0.0175837	0.00928196	184	60314	130	18784	0.0253115	0.0154363	0.00314969	0.0086101
	3	1	123590	101	3112	0.00287507	0.0377178	0.0179622	0.00938975	27	9455	20	1482	0.0255576	0.0155909	0.00330678	0.00867684
WW4	0 (initial)	44107	200653255	224687	18865881					95954	52423207	111195	16682424
	1	140	6565750	3103	177741	0.0031741	0.0327219	0.0138103	0.00942129	6906	2400496	4909	337623	0.071972	0.0457907	0.0441477	0.0202382
	2	6	527912	337	13056	0.00331013	0.0353528	0.0153102	0.0101133	248	82611	205	24095	0.0745566	0.0473666	0.0459913	0.0216826
	3	2	81614	65	1816	0.00335548	0.0357596	0.0155995	0.0102096	44	15021	37	-1709	0.0750151	0.0476531	0.046324	0.0215801
BG	0 (initial)	105282	545494441	593688	109949931					47628	27493690	60566	3754432
	1	417	10998269	3902	456821	0.00396079	0.020162	0.00657248	0.00415481	3956	1397409	3061	130131	0.0830604	0.0508265	0.0505399	0.0346606
	2	5	335313	219	21647	0.00400828	0.0207767	0.00694136	0.00435169	717	250223	754	12766	0.0981146	0.0599276	0.0629891	0.0380609
	3	7	79022	20	2511	0.00407477	0.0209216	0.00697504	0.00437453	24	9060	22	5827	0.0986185	0.0602572	0.0633524	0.0396129

## Sheet: Table S5
Table S5. Detailed comparison between the different assemblies. NA = Not applicable.
Dataset	Assembly	MG_properly_paired	MT_properly_paired	contigs.0.bp.	contigs.1000.bp.	contigs.5000.bp.	contigs.10000.bp.	contigs.25000.bp.	contigs.50000.bp.	Total.length.0.bp.	Total.length.1000.bp.	Total.length.5000.bp.	Total.length.10000.bp.	Total.length.25000.bp.	Total.length.50000.bp.	contigs	Largest.contig	Total.length	N50	N75	L50	L75	N.s.per.100.kbp	predicted.genes..unique.	predicted.genes.0.bp.	predicted.genes.300.bp.	predicted.genes.1500.bp.	predicted.genes.3000.bp.	Reference.length	misassemblies	misassembled.contigs	Misassembled.contigs.length	local.misassemblies	unaligned.contigs	Unaligned.length	Genome.fraction....	Duplication.ratio	mismatches.per.100.kbp	indels.per.100.kbp	Largest.alignment	NA50	NA75	LA50	LA75	Prodigal_total_genes	Prodigal_complete_genes	Prodigal_incomplete_genes	Fully.unaligned.contigs	Partially.unaligned.contigs
SM	IMP	87.99	84.89	83957	33146	6656	3378	1111	384	198358647	171079293	117625765	94924384	60048777	35113625	57463	693043	188895138	10160	2422	3331	13701	0	201401	201597	167341	22234	2634	1640308449	1262	1183	7449351	469	132 + 3359 part	552493	65.417	1.006	75.14	2.01	692947	9925	2356	3395	14043	235516	129672	105844	132	3359
	IMP-megahit	86.47	84.6	107923	36259	6558	3280	1051	359	208525377	172061211	113318476	90514768	56051903	32479314	66847	692845	194210571	8253	2002	4005	17217	0	212601	212889	175268	21965	2494	1640308449	751	731	3278885	278	83 + 3624 part	433825	69.972	1.007	65.15	1.6	692747	8178	1969	4037	17437	262625	128803	133822	83	3624
	IMP_MG	86.93	74.78	74360	29079	6408	3169	1050	375	183156679	158695363	112534629	90034957	57350132	34067683	50882	692951	174824334	10906	2668	2918	11551	0	187268	187452	154550	20412	2442	1640308449	1124	1050	7434830	343	106 + 3017 part	468068	60.756	1.006	77.16	2.05	692947	10613	2585	2977	11840	217447	121274	96173	106	3017
	IMP_MT	4.71	23.38	14722	1994	6	0	0	0	9497053	3110000	36462	0	0	0	7007	7888	6523795	961	681	2149	4175	0	7357	7357	7017	690	73	1640308449	12	12	11961	1	12 + 52 part	12333	3.474	1.001	253.65	3.07	7888	960	680	2152	4181	15341	129	15212	12	52
	MetAMOS_MG	64.43	60.94	544012	35762	5438	1975	324	37	225753161	121136032	60349630	36417539	11884917	2381239	73259	105097	147587950	3477	1313	8673	26614	0	177551	177555	142970	13906	1347	1640308449	75	75	169484	13	28 + 1275 part	63438	56.002	1.002	33.09	0.51	105072	3473	1310	8679	26648	559456	84763	474693	28	1275
	MetAMOS_MGMT	65.29	68.62	509129	37830	5761	2096	335	44	229503330	127860464	63791648	38479279	12438331	2781450	78004	100425	156114987	3467	1297	9192	28344	0	186531	186536	151199	14937	1479	1640308449	75	75	181763	12	30 + 1415 part	70546	58.891	1.002	30.88	0.5	100425	3464	1295	9200	28380	528864	89444	439420	30	1415
	MOCAT_MG	59.62	47.73	49824	25184	3750	1659	442	119	112691709	95185883	53449161	39075919	20834376	9951172	49824	445742	112691709	4430	1454	4366	16286	0	133785	133790	107757	11081	1076	1640308449	139	130	930512	91	9 + 707 part	44606	44.225	1.003	66.67	1.52	445742	4407	1449	4392	16362	136831	66889	69942	9	707
	MOCAT_MGMT	61.11	61.11	53912	27130	4093	1819	489	117	121993285	103062301	58415062	42662623	22592391	9913181	53912	445738	121993285	4503	1461	4638	17490	0	143024	143035	116195	12415	1251	1640308449	111	105	1028143	74	9 + 732 part	44252	47.548	1.003	68.83	1.59	445738	4476	1457	4659	17558	146270	72155	74115	9	732
BG	IMP	68.79	67.85	552569	108173	14530	5630	1293	291	571966873	361672141	182666357	121367356	56592560	23131351	266822	282808	469791295	2913	1072	28435	99157	0	612247	612991	460052	37844	3423	NA	NA	NA	NA	NA	NA	NA	NA	NA	NA	NA	NA	NA	NA	NA	NA	950175	284324	665851	NA	NA
	IMP-megahit	64.22	64.83	756587	119760	13655	4355	655	114	626001973	345653909	143665510	80056075	26405394	8923308	306627	224739	472689590	2191	945	42854	128881	0	640380	641023	475171	34280	2868	NA	NA	NA	NA	NA	NA	NA	NA	NA	NA	NA	NA	NA	NA	NA	NA	1151230	266518	884712	NA	NA
	IMP_MG	68.72	62.21	530570	105699	14244	5516	1267	282	556492710	354598867	179412536	119326730	55780877	22755665	259215	282808	459271803	2947	1081	27531	95936	0	597590	598328	448979	37089	3372	NA	NA	NA	NA	NA	NA	NA	NA	NA	NA	NA	NA	NA	NA	NA	NA	919285	278284	641001	NA	NA
	IMP_MT	11.65	53.03	51584	4467	66	7	0	0	28891099	7535220	475168	91197	0	0	18089	18907	16637447	923	651	5284	10727	0	28152	28155	20265	612	36	NA	NA	NA	NA	NA	NA	NA	NA	NA	NA	NA	NA	NA	NA	NA	NA	66697	7371	59326	NA	NA
	MetAMOS_MG	28.62	0	43797118	7002	0	0	0	0	4638472823	8394692	0	0	0	0	128481	3227	85440802	642	558	52084	87917	0	167720	167744	115221	79	0	NA	NA	NA	NA	NA	NA	NA	NA	NA	NA	NA	NA	NA	NA	NA	NA	21338758	38429	21300329	NA	NA
	MetAMOS_MGMT	28.55	0	58984485	6823	0	0	0	0	5441698187	8179654	0	0	0	0	127429	2675	84591991	641	557	51713	87245	0	166097	166121	114333	75	0	NA	NA	NA	NA	NA	NA	NA	NA	NA	NA	NA	NA	NA	NA	NA	NA	23419507	38653	23380854	NA	NA
	MOCAT_MG	57.47	56.2	162528	59859	5381	1270	72	7	217960442	148077532	46818678	19017612	2494637	390283	162528	60239	217960442	1654	841	28842	76678	0	305462	305463	228436	14210	1135	NA	NA	NA	NA	NA	NA	NA	NA	NA	NA	NA	NA	NA	NA	NA	NA	315912	103844	212068	NA	NA
	MOCAT_MGMT	57.88	57.88	171416	63960	5679	1306	75	3	230770669	157557173	49084594	19486960	2547229	169969	171416	60239	230770669	1665	847	30584	80857	0	322303	322306	241665	15173	1211	NA	NA	NA	NA	NA	NA	NA	NA	NA	NA	NA	NA	NA	NA	NA	NA	333294	110592	222702	NA	NA
HF1	IMP	73.33	90.97	131728	31855	4814	2044	576	215	174193511	123606094	70563183	51503310	29547550	17070800	72553	263737	151580844	4227	1315	5953	23169	0	182924	183018	145280	15093	1600	NA	NA	NA	NA	NA	NA	NA	NA	NA	NA	NA	NA	NA	NA	NA	NA	252059	93881	158178	NA	NA
	IMP-megahit	73.64	87.57	149163	33801	4843	2064	572	167	181987482	124293053	68316234	49172443	26746016	12597295	79533	192819	155650845	3696	1207	7064	26910	0	191503	191640	151116	14894	1558	NA	NA	NA	NA	NA	NA	NA	NA	NA	NA	NA	NA	NA	NA	NA	NA	272159	93710	178449	NA	NA
	IMP_MG	71.58	69.76	121037	27043	3407	1533	509	196	146905522	99814842	54558800	41800338	25967529	14934566	63859	258959	125067276	3564	1203	5310	21548	0	155034	155107	121642	11809	1237	NA	NA	NA	NA	NA	NA	NA	NA	NA	NA	NA	NA	NA	NA	NA	NA	221850	73627	148223	NA	NA
	IMP_MT	26.58	83.34	43460	11345	1156	232	12	1	46269847	29985493	9662171	3463622	397582	53437	24665	53437	39163658	2248	1047	4233	10746	0	48514	48534	39305	3750	352	NA	NA	NA	NA	NA	NA	NA	NA	NA	NA	NA	NA	NA	NA	NA	NA	69947	22184	47763	NA	NA
	MetAMOS_MG	62.99	45.99	5204646	21798	19	0	0	0	646655923	31914973	107205	0	0	0	87600	6559	76623619	888	655	28594	53917	0	131173	131176	95723	1452	18	NA	NA	NA	NA	NA	NA	NA	NA	NA	NA	NA	NA	NA	NA	NA	NA	4438439	18961	4419478	NA	NA
	MetAMOS_MGMT	65.86	36.62	855753	8231	11	0	0	0	122311295	12463122	61903	0	0	0	27915	6574	26016134	970	691	8785	16794	0	42129	42129	31903	661	3	NA	NA	NA	NA	NA	NA	NA	NA	NA	NA	NA	NA	NA	NA	NA	NA	726311	6181	720130	NA	NA
	MOCAT_MG	43.8	47.84	30811	12678	1264	294	21	4	45979181	33678174	11291901	4852852	897454	325292	30811	115228	45979181	2073	947	5083	13508	0	61931	61932	47040	3823	363	NA	NA	NA	NA	NA	NA	NA	NA	NA	NA	NA	NA	NA	NA	NA	NA	63125	21531	41594	NA	NA
	MOCAT_MGMT	47.14	47.14	41225	16670	1979	673	70	3	64889519	48119391	20079329	11080402	2343504	175587	41225	70932	64889519	2261	974	5798	17226	0	84273	84275	65459	5800	590	NA	NA	NA	NA	NA	NA	NA	NA	NA	NA	NA	NA	NA	NA	NA	NA	86008	33713	52295	NA	NA
	IGC_mapping	70.61	64.13	NA	NA	NA	NA	NA	NA	NA	NA	NA	NA	NA	NA	NA	NA	NA	NA	NA	NA	NA	NA	NA	NA	NA	NA	NA	NA	NA	NA	NA	NA	NA	NA	NA	NA	NA	NA	NA	NA	NA	NA	NA	NA	NA	NA	NA	NA
	IMP + IGC	94.5287	94.5287	NA	NA	NA	NA	NA	NA	NA	NA	NA	NA	NA	NA	NA	NA	NA	NA	NA	NA	NA	NA	NA	NA	NA	NA	NA	NA	NA	NA	NA	NA	NA	NA	NA	NA	NA	NA	NA	NA	NA	NA	NA	NA	NA	NA	NA	NA
	IMP-megahit + IGC	94.5287	94.5287	NA	NA	NA	NA	NA	NA	NA	NA	NA	NA	NA	NA	NA	NA	NA	NA	NA	NA	NA	NA	NA	NA	NA	NA	NA	NA	NA	NA	NA	NA	NA	NA	NA	NA	NA	NA	NA	NA	NA	NA	NA	NA	NA	NA	NA	NA
HF2	IMP	66.57	84.11	203364	40887	5048	1987	521	147	215911204	135257088	67219778	46294599	24228700	11409347	103474	290012	177844029	2760	1036	11010	39045	0	225885	226012	177495	16009	1649	NA	NA	NA	NA	NA	NA	NA	NA	NA	NA	NA	NA	NA	NA	NA	NA	341925	102503	239422	NA	NA
	IMP-megahit	67.14	80.95	231205	43610	5022	1933	484	112	228517953	136274149	63434433	42287517	20504182	7798710	114462	206205	184416447	2400	966	13606	45685	0	239361	239550	186791	15742	1561	NA	NA	NA	NA	NA	NA	NA	NA	NA	NA	NA	NA	NA	NA	NA	NA	373971	102642	271329	NA	NA
	IMP_MG	63.79	48.77	176614	29985	3494	1434	413	122	169897463	98266585	49172709	34994659	19649056	9742741	83090	211124	134252699	2434	945	8805	32480	0	176784	176865	136898	11202	1156	NA	NA	NA	NA	NA	NA	NA	NA	NA	NA	NA	NA	NA	NA	NA	NA	285627	73090	212537	NA	NA
	IMP_MT	16.79	73.94	60032	13236	734	217	36	2	54105552	30526479	7373767	3908033	1271127	155049	32307	102123	43610835	1655	881	6358	15563	0	56068	56084	45571	3874	358	NA	NA	NA	NA	NA	NA	NA	NA	NA	NA	NA	NA	NA	NA	NA	NA	87129	22005	65124	NA	NA
	MetAMOS_MG	54.76	35.61	6704821	22422	25	0	0	0	831711020	32955648	141747	0	0	0	98538	7422	84113343	855	637	32301	61045	0	146168	146172	106535	1598	20	NA	NA	NA	NA	NA	NA	NA	NA	NA	NA	NA	NA	NA	NA	NA	NA	5793127	21528	5771599	NA	NA
	MetAMOS_MGMT	55.4	19.95	7636984	32384	65	0	0	0	951306389	49129731	374082	0	0	0	125988	8057	112413765	909	656	39819	76590	0	188752	188755	140041	2796	64	NA	NA	NA	NA	NA	NA	NA	NA	NA	NA	NA	NA	NA	NA	NA	NA	6409945	30572	6379373	NA	NA
	MOCAT_MG	31.75	20.26	32880	11502	609	84	9	1	39345099	24890466	4806242	1346074	315104	66294	32880	66294	39345099	1392	774	7040	16774	0	58087	58088	43389	2344	175	NA	NA	NA	NA	NA	NA	NA	NA	NA	NA	NA	NA	NA	NA	NA	NA	59536	15808	43728	NA	NA
	MOCAT_MGMT	36.48	36.48	49645	19065	1247	220	10	1	64181507	43346884	10057383	3217088	375840	61693	49645	61693	64181507	1561	835	9967	24322	0	88997	88997	68718	4592	403	NA	NA	NA	NA	NA	NA	NA	NA	NA	NA	NA	NA	NA	NA	NA	NA	91018	28613	62405	NA	NA
	IGC_mapping	67.38	52.61	NA	NA	NA	NA	NA	NA	NA	NA	NA	NA	NA	NA	NA	NA	NA	NA	NA	NA	NA	NA	NA	NA	NA	NA	NA	NA	NA	NA	NA	NA	NA	NA	NA	NA	NA	NA	NA	NA	NA	NA	NA	NA	NA	NA	NA	NA
	IMP + IGC	94.5287	94.5287	NA	NA	NA	NA	NA	NA	NA	NA	NA	NA	NA	NA	NA	NA	NA	NA	NA	NA	NA	NA	NA	NA	NA	NA	NA	NA	NA	NA	NA	NA	NA	NA	NA	NA	NA	NA	NA	NA	NA	NA	NA	NA	NA	NA	NA	NA
	IMP-megahit + IGC	94.5287	94.5287	NA	NA	NA	NA	NA	NA	NA	NA	NA	NA	NA	NA	NA	NA	NA	NA	NA	NA	NA	NA	NA	NA	NA	NA	NA	NA	NA	NA	NA	NA	NA	NA	NA	NA	NA	NA	NA	NA	NA	NA	NA	NA	NA	NA	NA	NA
HF3	IMP	69.18	86.67	164947	41285	4889	1679	409	134	194369507	131717194	60618777	38825435	20169046	10640964	91630	275814	166393328	2855	1155	10980	34835	0	209523	209628	164629	14715	1276	NA	NA	NA	NA	NA	NA	NA	NA	NA	NA	NA	NA	NA	NA	NA	NA	295500	98300	197200	NA	NA
	IMP-megahit	69.61	82.09	189151	44074	4732	1572	369	112	205252941	132595779	56760862	35319595	17643325	8745121	101658	259365	172173944	2499	1069	13338	40722	0	221957	222094	172953	14366	1195	NA	NA	NA	NA	NA	NA	NA	NA	NA	NA	NA	NA	NA	NA	NA	NA	323410	98188	225222	NA	NA
	IMP_MG	67.31	63.6	145347	33509	3513	1330	373	101	159113695	102672558	46353910	31470091	17031678	7724052	78334	209077	133528857	2484	1060	9542	31055	0	172943	173009	134333	11088	961	NA	NA	NA	NA	NA	NA	NA	NA	NA	NA	NA	NA	NA	NA	NA	NA	251858	74354	177504	NA	NA
	IMP_MT	16.67	76.98	47537	10777	1025	282	16	0	46205455	27901918	9252663	4249096	498905	0	25217	40359	37760388	2011	968	4238	11203	0	48408	48436	38869	3375	278	NA	NA	NA	NA	NA	NA	NA	NA	NA	NA	NA	NA	NA	NA	NA	NA	73530	21341	52189	NA	NA
	MetAMOS_MG	55.27	40.84	5943945	22968	18	0	0	0	738786476	33656921	107574	0	0	0	95508	9205	82846501	878	649	31270	58939	0	142569	142573	103863	1660	26	NA	NA	NA	NA	NA	NA	NA	NA	NA	NA	NA	NA	NA	NA	NA	NA	5087206	21811	5065395	NA	NA
	MetAMOS_MGMT	55.4	16.41	7346577	30828	79	0	0	0	897471462	47279312	464361	0	0	0	114554	9205	104239344	934	668	35839	69156	0	174386	174390	128514	2651	57	NA	NA	NA	NA	NA	NA	NA	NA	NA	NA	NA	NA	NA	NA	NA	NA	6025321	29888	5995433	NA	NA
	MOCAT_MG	32.8	28.41	30173	9018	653	173	16	1	34871399	20680303	6055766	2760012	597597	100566	30173	100566	34871399	1253	730	6101	15506	0	52971	52971	39229	1807	102	NA	NA	NA	NA	NA	NA	NA	NA	NA	NA	NA	NA	NA	NA	NA	NA	54406	14553	39853	NA	NA
	MOCAT_MGMT	36.15	36.15	40985	14267	1250	417	37	3	54113485	36060303	12558040	6793670	1280133	206881	40985	100581	54113485	1593	817	7014	19297	0	75940	75943	58100	3788	297	NA	NA	NA	NA	NA	NA	NA	NA	NA	NA	NA	NA	NA	NA	NA	NA	77785	26581	51204	NA	NA
	IGC_mapping	70.79	45.12	NA	NA	NA	NA	NA	NA	NA	NA	NA	NA	NA	NA	NA	NA	NA	NA	NA	NA	NA	NA	NA	NA	NA	NA	NA	NA	NA	NA	NA	NA	NA	NA	NA	NA	NA	NA	NA	NA	NA	NA	NA	NA	NA	NA	NA	NA
	IMP + IGC	94.5287	94.5287	NA	NA	NA	NA	NA	NA	NA	NA	NA	NA	NA	NA	NA	NA	NA	NA	NA	NA	NA	NA	NA	NA	NA	NA	NA	NA	NA	NA	NA	NA	NA	NA	NA	NA	NA	NA	NA	NA	NA	NA	NA	NA	NA	NA	NA	NA
	IMP-megahit + IGC	94.5287	94.5287	NA	NA	NA	NA	NA	NA	NA	NA	NA	NA	NA	NA	NA	NA	NA	NA	NA	NA	NA	NA	NA	NA	NA	NA	NA	NA	NA	NA	NA	NA	NA	NA	NA	NA	NA	NA	NA	NA	NA	NA	NA	NA	NA	NA	NA	NA
HF4	IMP	68.61	83.52	160342	31803	4476	1820	401	91	171812754	108121064	56551064	38209098	16886161	6526503	80972	136158	141554124	2958	1048	8235	29892	0	179028	179125	140450	12798	1315	NA	NA	NA	NA	NA	NA	NA	NA	NA	NA	NA	NA	NA	NA	NA	NA	271154	82879	188275	NA	NA
	IMP-megahit	68.86	81.5	184558	34418	4383	1644	320	64	181870729	108092370	51406585	32550762	12917746	4394547	91034	122912	146595232	2445	961	10820	36310	0	190754	190926	148151	12389	1223	NA	NA	NA	NA	NA	NA	NA	NA	NA	NA	NA	NA	NA	NA	NA	NA	298355	81893	216462	NA	NA
	IMP_MG	67.01	42.17	140594	24646	3756	1548	300	59	142291859	85326920	46351863	31031845	12255204	4237262	67739	148832	114501926	2929	984	6636	25201	0	147536	147611	114655	10087	1058	NA	NA	NA	NA	NA	NA	NA	NA	NA	NA	NA	NA	NA	NA	NA	NA	232127	64152	167975	NA	NA
	IMP_MT	14.36	74.78	38620	7740	545	190	50	13	35046976	19706546	6607980	4203935	2146438	883883	19693	118195	27899623	1747	897	3311	9029	0	36007	36026	29042	2366	214	NA	NA	NA	NA	NA	NA	NA	NA	NA	NA	NA	NA	NA	NA	NA	NA	57360	15667	41693	NA	NA
	MetAMOS_MG	54.82	25.61	5618165	18214	14	0	0	0	694142847	26499681	77444	0	0	0	83813	6626	70613259	841	633	27853	52251	0	122625	122630	89410	1249	17	NA	NA	NA	NA	NA	NA	NA	NA	NA	NA	NA	NA	NA	NA	NA	NA	4816284	17448	4798836	NA	NA
	MetAMOS_MGMT	54.93	11.47	6720680	24114	92	2	0	0	818669522	36717481	565335	26280	0	0	99474	13346	87639457	887	650	31667	60793	0	147969	147976	109228	2012	51	NA	NA	NA	NA	NA	NA	NA	NA	NA	NA	NA	NA	NA	NA	NA	NA	5548966	23880	5525086	NA	NA
	MOCAT_MG	36.79	49.34	28017	9289	618	169	17	2	34309248	21665942	5841996	2818361	605191	135225	28017	73541	34309248	1414	772	5463	13946	0	48803	48803	36947	2370	198	NA	NA	NA	NA	NA	NA	NA	NA	NA	NA	NA	NA	NA	NA	NA	NA	50106	14201	35905	NA	NA
	MOCAT_MGMT	38.91	38.91	38420	14623	921	230	27	2	50061198	33834083	8473833	3835221	959012	130120	38420	76912	50061198	1567	838	7481	18687	0	68826	68849	53247	3618	305	NA	NA	NA	NA	NA	NA	NA	NA	NA	NA	NA	NA	NA	NA	NA	NA	70686	22718	47968	NA	NA
	IGC_mapping	71.88	35.53	NA	NA	NA	NA	NA	NA	NA	NA	NA	NA	NA	NA	NA	NA	NA	NA	NA	NA	NA	NA	NA	NA	NA	NA	NA	NA	NA	NA	NA	NA	NA	NA	NA	NA	NA	NA	NA	NA	NA	NA	NA	NA	NA	NA	NA	NA
	IMP + IGC	94.5287	94.5287	NA	NA	NA	NA	NA	NA	NA	NA	NA	NA	NA	NA	NA	NA	NA	NA	NA	NA	NA	NA	NA	NA	NA	NA	NA	NA	NA	NA	NA	NA	NA	NA	NA	NA	NA	NA	NA	NA	NA	NA	NA	NA	NA	NA	NA	NA
	IMP-megahit + IGC	94.5287	94.5287	NA	NA	NA	NA	NA	NA	NA	NA	NA	NA	NA	NA	NA	NA	NA	NA	NA	NA	NA	NA	NA	NA	NA	NA	NA	NA	NA	NA	NA	NA	NA	NA	NA	NA	NA	NA	NA	NA	NA	NA	NA	NA	NA	NA	NA	NA
HF5	IMP	73.55	85.79	160133	41294	5682	2088	528	172	204583142	144303146	73521873	48965967	26025376	13667986	90031	242591	177825687	3462	1271	9408	31564	0	215569	215703	172271	17671	1616	NA	NA	NA	NA	NA	NA	NA	NA	NA	NA	NA	NA	NA	NA	NA	NA	296989	106903	190086	NA	NA
	IMP-megahit	73.84	84.56	188858	44377	5548	2011	497	138	216760814	144858312	68544802	44601978	22461595	10088066	101140	190577	183822549	2960	1145	11733	37837	0	228814	228976	181275	17264	1522	NA	NA	NA	NA	NA	NA	NA	NA	NA	NA	NA	NA	NA	NA	NA	NA	329394	106021	223373	NA	NA
	IMP_MG	70.7	68.4	141367	30951	3499	1450	456	144	158636494	103435854	50673586	36757096	21587812	10834497	73785	242591	132827853	2887	1105	7753	27320	0	168478	168566	132104	11783	1015	NA	NA	NA	NA	NA	NA	NA	NA	NA	NA	NA	NA	NA	NA	NA	NA	246868	75303	171565	NA	NA
	IMP_MT	31.19	78.94	69439	17820	1610	377	29	1	71905517	45625689	14055216	5768041	908609	51894	39569	51894	60624276	2079	1006	6909	17663	0	75120	75146	61451	6111	574	NA	NA	NA	NA	NA	NA	NA	NA	NA	NA	NA	NA	NA	NA	NA	NA	109066	31184	77882	NA	NA
	MetAMOS_MG	58.7	35.34	5074469	23718	30	0	0	0	646503968	35284261	177778	0	0	0	94851	8302	83555291	894	655	30595	58134	0	143213	143218	104814	1704	25	NA	NA	NA	NA	NA	NA	NA	NA	NA	NA	NA	NA	NA	NA	NA	NA	4274455	21612	4252843	NA	NA
	MetAMOS_MGMT	58.71	24.15	6321389	34089	132	4	0	0	796468622	53819431	815099	43575	0	0	118496	11876	111412799	975	683	36002	70491	0	183023	183028	136381	3270	74	NA	NA	NA	NA	NA	NA	NA	NA	NA	NA	NA	NA	NA	NA	NA	NA	5131272	31580	5099692	NA	NA
	MOCAT_MG	38.5	40.83	33181	11052	928	267	45	7	42700426	27765455	9261984	4777126	1624064	379937	33181	61802	42700426	1540	794	5805	15850	0	61030	61030	46431	2861	175	NA	NA	NA	NA	NA	NA	NA	NA	NA	NA	NA	NA	NA	NA	NA	NA	62293	18667	43626	NA	NA
	MOCAT_MGMT	44.75	44.75	49892	19300	1855	545	96	18	72760912	51911406	19040548	10209032	3776214	1178376	49892	140496	72760912	1938	905	7798	22100	0	95919	95924	75683	6332	526	NA	NA	NA	NA	NA	NA	NA	NA	NA	NA	NA	NA	NA	NA	NA	NA	97639	35496	62143	NA	NA
	IGC_mapping	73.9	70.48	NA	NA	NA	NA	NA	NA	NA	NA	NA	NA	NA	NA	NA	NA	NA	NA	NA	NA	NA	NA	NA	NA	NA	NA	NA	NA	NA	NA	NA	NA	NA	NA	NA	NA	NA	NA	NA	NA	NA	NA	NA	NA	NA	NA	NA	NA
	IMP + IGC	94.5287	94.5287	NA	NA	NA	NA	NA	NA	NA	NA	NA	NA	NA	NA	NA	NA	NA	NA	NA	NA	NA	NA	NA	NA	NA	NA	NA	NA	NA	NA	NA	NA	NA	NA	NA	NA	NA	NA	NA	NA	NA	NA	NA	NA	NA	NA	NA	NA
	IMP-megahit + IGC	94.5287	94.5287	NA	NA	NA	NA	NA	NA	NA	NA	NA	NA	NA	NA	NA	NA	NA	NA	NA	NA	NA	NA	NA	NA	NA	NA	NA	NA	NA	NA	NA	NA	NA	NA	NA	NA	NA	NA	NA	NA	NA	NA	NA	NA	NA	NA	NA	NA
WW1	IMP	22.06	45.25	167295	21692	1979	675	109	23	125102684	56762066	21821701	12960842	4617810	1636850	67952	111221	88133858	1501	790	11156	32252	0	126748	126812	94516	5567	542	NA	NA	NA	NA	NA	NA	NA	NA	NA	NA	NA	NA	NA	NA	NA	NA	239321	44561	194760	NA	NA
	IMP-megahit	21.99	48.48	208345	24572	1878	583	61	11	143114883	58045914	18639003	9843302	2273025	676757	81268	84268	96517463	1285	748	15868	41290	0	143354	143448	105846	5345	470	NA	NA	NA	NA	NA	NA	NA	NA	NA	NA	NA	NA	NA	NA	NA	NA	285714	45306	240408	NA	NA
	IMP_MG	19.99	26.47	96960	14843	1644	424	79	20	80205665	42042388	16698860	8487628	3685340	1571014	40041	168971	59249901	2062	896	5804	17378	0	82196	82233	61596	4179	370	NA	NA	NA	NA	NA	NA	NA	NA	NA	NA	NA	NA	NA	NA	NA	NA	147591	30741	116850	NA	NA
	IMP_MT	3.02	37.65	47233	2528	24	0	0	0	23249663	3859425	141636	0	0	0	13039	9397	10766256	808	609	4236	8127	0	17847	17851	12903	306	18	NA	NA	NA	NA	NA	NA	NA	NA	NA	NA	NA	NA	NA	NA	NA	NA	55122	4786	50336	NA	NA
	MetAMOS_MG	6.48	59.28	15462817	6480	39	0	0	0	1678150307	10230737	233495	0	0	0	30464	7756	26078048	839	623	9560	18688	0	44517	44520	32265	689	20	NA	NA	NA	NA	NA	NA	NA	NA	NA	NA	NA	NA	NA	NA	NA	NA	13685792	7745	13678047	NA	NA
	MetAMOS_MGMT	6.84	30.76	19720332	8007	35	1	0	0	2072853790	12326906	204597	10022	0	0	44427	10022	36222128	786	605	14594	27863	0	63122	63125	45905	773	24	NA	NA	NA	NA	NA	NA	NA	NA	NA	NA	NA	NA	NA	NA	NA	NA	16042001	10881	16031120	NA	NA
	MOCAT_MG	6.24	5.06	13972	3888	128	11	0	0	13982646	7117706	933187	149406	0	0	13972	18903	13982646	1016	695	3763	7983	0	22646	22649	16363	442	14	NA	NA	NA	NA	NA	NA	NA	NA	NA	NA	NA	NA	NA	NA	NA	NA	23384	4789	18595	NA	NA
	MOCAT_MGMT	7.43	7.43	20275	6267	151	12	0	0	20835031	11351273	1056052	145160	0	0	20275	14204	20835031	1087	707	5371	11408	0	32745	32747	24024	835	26	NA	NA	NA	NA	NA	NA	NA	NA	NA	NA	NA	NA	NA	NA	NA	NA	33842	7343	26499	NA	NA
WW2	IMP	30.7	60.33	415233	70918	4998	1551	252	52	336923135	170944846	53165387	29931534	10917724	4222385	190348	238677	253080474	1563	845	34818	91498	0	364261	364593	270573	15648	1327	NA	NA	NA	NA	NA	NA	NA	NA	NA	NA	NA	NA	NA	NA	NA	NA	624085	127040	497045	NA	NA
	IMP-megahit	29.65	61.53	538414	77557	4567	1292	158	34	387731520	172559060	44898754	22974497	6726965	2706205	224313	238679	273136408	1353	788	46357	114090	0	405719	406068	298803	14979	1172	NA	NA	NA	NA	NA	NA	NA	NA	NA	NA	NA	NA	NA	NA	NA	NA	762658	127842	634816	NA	NA
	IMP_MG	28.96	39.24	274578	49285	4240	1360	221	45	235021248	127335428	46068919	26562125	9859383	3836096	124483	325294	179583149	1775	906	20364	57016	0	253882	254107	189378	11607	930	NA	NA	NA	NA	NA	NA	NA	NA	NA	NA	NA	NA	NA	NA	NA	NA	429258	89579	339679	NA	NA
	IMP_MT	6.85	52.19	146300	13115	158	14	0	0	83069744	21581797	1072341	166400	0	0	53200	15456	48425645	915	650	15868	31763	0	77375	77399	56352	2037	179	NA	NA	NA	NA	NA	NA	NA	NA	NA	NA	NA	NA	NA	NA	NA	NA	180707	21950	158757	NA	NA
	MetAMOS_MG	11.27	45.34	22089258	25203	419	41	0	0	2443817742	42471986	2935148	530902	0	0	104873	24154	95888303	910	651	30947	62496	0	163058	163066	116747	2647	109	NA	NA	NA	NA	NA	NA	NA	NA	NA	NA	NA	NA	NA	NA	NA	NA	19953493	30610	19922883	NA	NA
	MetAMOS_MGMT	11.28	22.7	28054224	33013	356	31	0	0	3056655159	53184547	2456723	379653	0	0	145250	22493	128145430	873	638	44690	88113	0	219069	219078	157641	3285	138	NA	NA	NA	NA	NA	NA	NA	NA	NA	NA	NA	NA	NA	NA	NA	NA	23477020	41751	23435269	NA	NA
	MOCAT_MG	13.47	11.86	37393	12252	740	191	26	3	44510575	27315728	7146817	3472476	999778	216809	37393	77070	44510575	1297	767	7770	19224	0	67005	67015	49360	2411	170	NA	NA	NA	NA	NA	NA	NA	NA	NA	NA	NA	NA	NA	NA	NA	NA	68879	18455	50424	NA	NA
	MOCAT_MGMT	14.5	14.5	57365	17700	937	240	27	3	64472263	37576292	8740123	4040852	1010697	182431	57365	63267	64472263	1199	733	12804	30402	0	98262	98267	72037	3248	243	NA	NA	NA	NA	NA	NA	NA	NA	NA	NA	NA	NA	NA	NA	NA	NA	101392	26472	74920	NA	NA
WW3	IMP	37.02	64.14	364487	62971	6343	2237	379	60	319250210	174536556	70086466	42029592	14722799	4096707	167321	135277	246100979	1925	898	24582	73577	0	342018	342409	256507	17051	1517	NA	NA	NA	NA	NA	NA	NA	NA	NA	NA	NA	NA	NA	NA	NA	NA	570356	133468	436888	NA	NA
	IMP-megahit	36.08	65.16	482520	73073	6133	1810	191	16	371662250	179828731	59059723	29709478	6496280	961404	206471	81237	271157433	1549	822	36907	99140	0	393181	393605	290807	16253	1289	NA	NA	NA	NA	NA	NA	NA	NA	NA	NA	NA	NA	NA	NA	NA	NA	708132	136072	572060	NA	NA
	IMP_MG	36.1	50.69	256972	49872	5723	2086	397	75	248314809	148527467	65457273	40544870	15778793	5051696	122239	129907	198668082	2347	992	16027	50348	0	271070	271386	203424	14508	1260	NA	NA	NA	NA	NA	NA	NA	NA	NA	NA	NA	NA	NA	NA	NA	NA	429328	111051	318277	NA	NA
	IMP_MT	7.95	54.24	112306	9423	94	7	0	0	62007661	15215162	632228	87499	0	0	38908	15534	34966434	900	647	11821	23412	0	54798	54810	41008	1389	120	NA	NA	NA	NA	NA	NA	NA	NA	NA	NA	NA	NA	NA	NA	NA	NA	135754	14741	121013	NA	NA
	MetAMOS_MG	11.19	69.25	23895024	25898	209	9	0	0	2624473461	41289738	1351435	101032	0	0	109502	13741	97265582	888	643	33709	66284	0	167038	167041	118827	2495	95	NA	NA	NA	NA	NA	NA	NA	NA	NA	NA	NA	NA	NA	NA	NA	NA	21111782	29694	21082088	NA	NA
	MetAMOS_MGMT	10.31	28.28	29941377	27317	102	5	0	0	3119350503	41331414	632619	56371	0	0	130977	12877	110314257	831	624	42565	81279	0	192217	192222	137464	2302	61	NA	NA	NA	NA	NA	NA	NA	NA	NA	NA	NA	NA	NA	NA	NA	NA	23486830	32071	23454759	NA	NA
	MOCAT_MG	17.69	40.12	46119	16128	1170	305	31	4	58392584	37946123	10914845	5021167	1162531	237559	46119	66791	58392584	1470	802	8819	22692	0	85640	85649	63651	3368	234	NA	NA	NA	NA	NA	NA	NA	NA	NA	NA	NA	NA	NA	NA	NA	NA	88191	26050	62141	NA	NA
	MOCAT_MGMT	18.14	18.14	54793	18303	1333	338	33	1	67346138	42507689	12163249	5339566	1086542	55059	54793	55059	67346138	1385	779	10743	27421	0	98783	98792	73542	3862	266	NA	NA	NA	NA	NA	NA	NA	NA	NA	NA	NA	NA	NA	NA	NA	NA	101823	29560	72263	NA	NA
WW4	IMP	28.97	59.01	342915	58611	3884	1167	271	69	279761736	142628958	44179910	25928179	12620300	5660496	158197	195737	211008428	1578	844	28569	75670	0	304298	304571	226160	13131	1086	NA	NA	NA	NA	NA	NA	NA	NA	NA	NA	NA	NA	NA	NA	NA	NA	518274	106783	411491	NA	NA
	IMP-megahit	28.32	60.7	443476	64747	3565	1027	203	49	322605322	144972391	37669576	20681257	8730033	3610952	188131	162935	229423506	1361	786	38576	95457	0	341929	342198	252318	12530	943	NA	NA	NA	NA	NA	NA	NA	NA	NA	NA	NA	NA	NA	NA	NA	NA	632664	108502	524162	NA	NA
	IMP_MG	27.72	37.56	235507	44247	3499	1115	245	77	207219005	114982787	40769578	24574991	11783227	6085228	110926	217405	161308098	1808	912	18003	50532	0	227790	228014	170614	10722	885	NA	NA	NA	NA	NA	NA	NA	NA	NA	NA	NA	NA	NA	NA	NA	NA	374004	81209	292795	NA	NA
	IMP_MT	4.76	50.23	102860	7424	72	11	1	0	54823703	11730052	539369	161334	27439	0	33727	27439	29262412	860	632	10560	20605	0	47446	47459	34459	1023	86	NA	NA	NA	NA	NA	NA	NA	NA	NA	NA	NA	NA	NA	NA	NA	NA	123123	13778	109345	NA	NA
	MetAMOS_MG	10.67	52.62	22883629	22681	269	22	0	0	2498881714	36635553	1854553	268516	0	0	95488	16069	85527108	892	647	29186	57629	0	147884	147891	105865	2160	103	NA	NA	NA	NA	NA	NA	NA	NA	NA	NA	NA	NA	NA	NA	NA	NA	20567737	26089	20541648	NA	NA
	MetAMOS_MGMT	10.66	23.6	28156754	27509	240	14	0	0	3000573659	43250276	1633522	180761	0	0	122607	22406	106848627	864	636	38495	74917	0	184861	184872	132876	2562	116	NA	NA	NA	NA	NA	NA	NA	NA	NA	NA	NA	NA	NA	NA	NA	NA	23277603	34213	23243390	NA	NA
	MOCAT_MG	12.65	9.35	31973	10919	754	216	33	4	40137181	25811585	7569498	3977169	1270033	265651	31973	77132	40137181	1442	793	6090	15774	0	59254	59275	44379	2354	173	NA	NA	NA	NA	NA	NA	NA	NA	NA	NA	NA	NA	NA	NA	NA	NA	60666	17645	43021	NA	NA
	MOCAT_MGMT	13.29	13.29	45248	14039	857	238	32	3	52571207	31481632	8256544	4194873	1219681	207757	45248	77132	52571207	1266	742	9392	23365	0	79246	79265	58669	2867	212	NA	NA	NA	NA	NA	NA	NA	NA	NA	NA	NA	NA	NA	NA	NA	NA	81582	22719	58863	NA	NA
CAMI	IMP-megahit	NA	NA	131423	70175	18705	9735	3554	1604	558785853	516354805	409476612	346749279	251800679	184978990	131423	1172220	558785853	19274	4403	4822	20755	0	600511	601067	496483	59665	6374	NA	NA	NA	NA	NA	NA	NA	NA	NA	NA	NA	NA	NA	NA	NA	NA	NA	NA	NA	NA	NA
	MOCAT	NA	NA	74985	28024	4172	1858	441	128	136897946	105197980	60258493	44167989	22895794	12247617	74985	415947	136897946	3527	1069	6137	25582	0	180313	180328	139992	9803	859	NA	NA	NA	NA	NA	NA	NA	NA	NA	NA	NA	NA	NA	NA	NA	NA	NA	NA	NA	NA	NA
	Gold_standard	NA	NA	121159	66481	19324	10849	4318	1931	752393315	714491259	618269715	558234549	457206364	374643044	121159	9239838	752393315	49405	9413	1963	11474	0.04	751246	775777	654756	83939	8965	NA	NA	NA	NA	NA	NA	NA	NA	NA	NA	NA	NA	NA	NA	NA	NA	NA	NA	NA	NA	NA
[truncated: 8 more columns]

## Sheet: Table S6
Table S6. Number of reads retained, percentages of retained reads, and percentagse of discarded paired-end (PE) and single-end (SE) reads after each preprocessing step of IMP in both the metagenomic (MG) and metatranscriptomic (MT) data.
Dataset	Pipeline	IMP (no. retained)				IMP (% retained)				IMP (% discarded)				IMP (pairs vs singletons)
	Omic data	MG		MT		MG		MT		MG		MT		MG		MT
	Reads	PE	SE	PE	SE	PE	SE	PE	SE	PE	SE	PE	SE	PE	SE	PE	SE
SM	unprocessed data	10000000		1749696		1		1
	trimmed and quality filtered	9930764	68122	1749696	0	0.993076	0.0068122	1	0	0.0069236		0
	rRNA filtered			1745790	0			0.997768	0			0.00223239
	human genome sequence filtered	9930764	53201	1745783	0	0.993076	0.0053201	0.997764	0	0		4.00069e-06
	final preprocessed	9930764	53201	1745783	0	0.993076	0.0053201	0.997764	0	0.0069236		0.00223639		0.994671	0.00532864	1	0
HF1	unprocessed data	15683038		10691656		1		1
	trimmed and quality filtered	11015813	2828475	10012243	549464	0.702403	0.180352	0.936454	0.0513919	0.297597		0.0635461
	rRNA filtered			9888028	541340			0.924836	0.050632			0.0116179
	human genome sequence filtered	10858737	2828390	9711247	541262	0.692387	0.180347	0.908301	0.0506247	0.0100157		0.0165345
	final preprocessed	10858737	2828390	9711247	541262	0.692387	0.180347	0.908301	0.0506247	0.307613		0.0916985		0.793354	0.206646	0.947207	0.0527931
HF2	unprocessed data	16582285		10018172		1		1
	trimmed and quality filtered	11566119	3046980	9424616	464352	0.697499	0.183749	0.940752	0.046351	0.302501		0.0592479
	rRNA filtered			8534929	826594			0.851945	0.0825095			0.0888073
	human genome sequence filtered	11238925	3046844	8393975	826324	0.677767	0.183741	0.837875	0.0824825	0.0197315		0.0140698
	final preprocessed	11238925	3046844	8393975	826324	0.677767	0.183741	0.837875	0.0824825	0.322233		0.162125		0.786722	0.213278	0.91038	0.0896201
HF3	unprocessed data	15273308		11147909		1		1
	trimmed and quality filtered	10626520	2773695	10157833	871219	0.695758	0.181604	0.911187	0.0781509	0.304242		0.0888127
	rRNA filtered			9851024	841797			0.883666	0.0755116			0.0275217
	human genome sequence filtered	10377124	2773585	9487028	841147	0.679429	0.181597	0.851014	0.0754533	0.0163289		0.0326515
	final preprocessed	10377124	2773585	9487028	841147	0.679429	0.181597	0.851014	0.0754533	0.320571		0.148986		0.789092	0.210908	0.918558	0.081442
HF4	unprocessed data	15084933		10198970		1		1
	trimmed and quality filtered	10644640	2770864	9398711	691369	0.705647	0.183684	0.921535	0.0677881	0.294353		0.0784647
	rRNA filtered			5299196	438195			0.519581	0.0429646			0.401954
	human genome sequence filtered	10310385	2770625	5132259	437913	0.683489	0.183668	0.503213	0.042937	0.0221582		0.016368
	final preprocessed	10310385	2770625	5132259	437913	0.683489	0.183668	0.503213	0.042937	0.316511		0.496787		0.788195	0.211805	0.921382	0.0786175
HF5	unprocessed data	14981338		10777342		1		1
	trimmed and quality filtered	10665857	2792485	9888115	756536	0.711943	0.186398	0.917491	0.0701969	0.288057		0.0825089
	rRNA filtered			9833488	751585			0.912422	0.0697375			0.05
	human genome sequence filtered	10344869	2792255	9798899	751500	0.690517	0.186382	0.909213	0.0697296	0.0214259		0.00320942
	final preprocessed	10344869	2792255	9798899	751500	0.690517	0.186382	0.909213	0.0697296	0.309483		0.090787		0.787453	0.212547	0.92877	0.0712295
WW1	unprocessed data	14699402		16493393		1		1
	trimmed and quality filtered	13108258	1199766	13230357	2727136	0.891755	0.0816201	0.802161	0.165347	0.108245		0.197839
	rRNA filtered			9119940	1951440			0.552945	0.118316			0.249216
	final preprocessed	13108258	1199766	9119940	1199766	0.891755	0.0816201	0.552945	0.0727422	0.108245		0.447055		0.916147	0.0838527	0.88374	0.11626
WW2	unprocessed data	28460125		31894222		1		1
	trimmed and quality filtered	26905139	1280844	29335836	2423249	0.945363	0.0450049	0.919785	0.0759777	0.0546374		0.0802147
	rRNA filtered			17448520	1520300			0.547075	0.0476669			0.372711
	final preprocessed	26905139	1280844	17448520	1520300	0.945363	0.0450049	0.547075	0.0476669	0.0546374		0.452925		0.954557	0.0454426	0.919853	0.0801473
WW3	unprocessed data	34928806		37853692		1		1
	trimmed and quality filtered	32014419	2069892	31888064	5556928	0.916562	0.0592603	0.842403	0.1468	0.0834379		0.157597
	rRNA filtered			16360403	3039172			0.432201	0.0802873			0.410202
	final preprocessed	32014419	2069892	16360403	3039172	0.916562	0.0592603	0.432201	0.0802873	0.0834379		0.567799		0.939271	0.0607286	0.843338	0.156662
WW4	unprocessed data	29042305		29639609		1		1
	trimmed and quality filtered	26641829	1400099	26604158	2844961	0.917346	0.0482089	0.897588	0.0959851	0.0826545		0.102412
	rRNA filtered			14248134	1675031			0.480713	0.0565133			0.416875
	final preprocessed	26641829	1400099	14248134	1675031	0.917346	0.0482089	0.480713	0.0565133	0.0826545		0.519287		0.950071	0.0499288	0.894805	0.105195
BG	unprocessed data	71987719		39376154		1		1
	trimmed and quality filtered	50984276	17022439	26303762	10338801	0.708236	0.236463	0.668012	0.262565	0.291764		0.331988
	rRNA filtered			2320074	975462			0.0589208	0.0247729			0.609092
	final preprocessed	50984276	17022439	2320074	975462	0.708236	0.236463	0.0589208	0.0247729	0.291764		0.941079		0.749695	0.250305	0.704005	0.295995

## Sheet: Table S7
Table S7. Percentages of contigs from the IMP-based iterative co-assembly covered by metagenomics (MG), metatranscriptomic (MT) or both (MG + MT) reads. * Representative datasets.
Dataset	MG (%)	MG + MT (%)	MT (%)
SM	7.93115	91.9271	0.141713
HF1	36.3517	62.2349	1.41336
HF2	35.8098	62.5961	1.59411
HF3	37.5536	59.7169	2.72953
HF4	41.774	56.5961	1.62988
HF5	24.2235	74.3985	1.37797
WW1	4.54085	92.473	2.98613
WW2	11.7421	83.666	4.59187
WW3	9.87781	86.3645	3.75769
WW4	12.8856	82.735	4.37944
BG	66.9187	32.2765	0.804826

## Sheet: Table S8
Table S8. Information about contigs from the human fecal (HF) iterative co-assembly with IMP, covered only by metatranscriptomic data.
contig	contig_len	MT_contig_depth	ID	product	MT_gene_depth
contig_34	6468	20926.5	PROKKA_01502	Virus coat protein (TMV like)	30668.3
contig_34	6468	20926.5	PROKKA_01503	Viral movement protein (MP)	26043.4
contig_34	6468	20926.5	PROKKA_01504	RNA dependent RNA polymerase	22578.4
contig_34	6468	20926.5	PROKKA_01505	Viral methyltransferase	18816.6
contig_20153	1494	12.6968	PROKKA_100064	hypothetical protein	3.32121
contig_20459	1475	14.6454	PROKKA_100547	hypothetical protein	22.805
contig_20735	1455	7.41581	PROKKA_100976	hypothetical protein	5.90244
contig_20735	1455	7.41581	PROKKA_100977	hypothetical protein	11.0045
contig_20735	1455	7.41581	PROKKA_100978	hypothetical protein	5.64444
contig_20821	1450	14.2841	PROKKA_101107	ATP synthase subunit a	20.5923
contig_20835	1449	6.64527	PROKKA_101130	hypothetical protein	7.1982
contig_20946	1441	5.58223	PROKKA_101302	hypothetical protein	6.34457
contig_21060	1434	165.575	PROKKA_101472	hypothetical protein	232.121
contig_21060	1434	165.575	PROKKA_101473	hypothetical protein	140.689
contig_21123	1430	65.8398	PROKKA_101568	Potato leaf roll virus readthrough protein	68.7848
contig_21197	1426	4.44811	PROKKA_101671	hypothetical protein	4.58093
contig_21577	1404	5.30484	PROKKA_102222	hypothetical protein	5.57745
contig_21698	1397	3.27631	PROKKA_102380	hypothetical protein	3.57576
contig_21772	1393	7.97415	PROKKA_102491	universal stress protein UspE	8.28699
contig_21809	1391	6.70309	PROKKA_102542	hypothetical protein	5.26868
contig_21869	1387	8.17664	PROKKA_102617	hypothetical protein	7.58824
contig_22040	1379	51.9746	PROKKA_102856	hypothetical protein	53.6545
contig_22110	1376	6.68314	PROKKA_102959	hypothetical protein	7.13618
contig_22112	1376	8.33576	PROKKA_102962	hypothetical protein	8.30918
contig_22112	1376	8.33576	PROKKA_102963	hypothetical protein	8.60098
contig_22124	1375	5.82546	PROKKA_102977	hypothetical protein	5.98925
contig_22127	1375	6.39491	PROKKA_102981	hypothetical protein	5.26941
contig_22331	1364	12.9348	PROKKA_103256	hypothetical protein	21.236
contig_22331	1364	12.9348	PROKKA_103257	hypothetical protein	3.66667
contig_22605	1350	5.40222	PROKKA_103654	hypothetical protein	5.48535
contig_22864	1336	5.74251	PROKKA_104008	hypothetical protein	5.25983
contig_22864	1336	5.74251	PROKKA_104009	Baseplate J-like protein	6.58503
contig_22878	1335	13.3378	PROKKA_104027	hypothetical protein	23.1382
contig_22940	1332	20.455	PROKKA_104110	hypothetical protein	25.1067
contig_23438	1309	7.71199	PROKKA_104784	hypothetical protein	9.44912
contig_23502	1306	4.28408	PROKKA_104868	hypothetical protein	4.50355
contig_23502	1306	4.28408	PROKKA_104869	hypothetical protein	5.26563
contig_23599	1302	4.79415	PROKKA_104989	hypothetical protein	4.77148
contig_23639	1300	7.34308	PROKKA_105041	Autoinducer 2-binding protein LsrB precursor	6.6353
contig_23657	1298	184.423	PROKKA_105064	Beta-lactamase TEM precursor	203.075
contig_23885	1288	7.75388	PROKKA_105358	hypothetical protein	7.32323
contig_23885	1288	7.75388	PROKKA_105359	hypothetical protein	5.55752
contig_23905	1287	180.451	PROKKA_105382	hypothetical protein	375.486
contig_23905	1287	180.451	PROKKA_105383	hypothetical protein	481.513
contig_23905	1287	180.451	PROKKA_105384	hypothetical protein	42.708
contig_24165	1275	5.5349	PROKKA_105719	hypothetical protein	3.65891
contig_24165	1275	5.5349	PROKKA_105720	Closterovirus coat protein	6.8514
contig_25093	1233	8.78832	PROKKA_106882	hypothetical protein	8.8211
contig_25093	1233	8.78832	PROKKA_106883	hypothetical protein	9.93333
contig_25326	1223	8.37204	PROKKA_107187	NADH-quinone oxidoreductase subunit D	20.0185
contig_25415	1219	6.79327	PROKKA_107298	Retrotransposon gag protein	8.25287
contig_25465	1217	13.857	PROKKA_107362	hypothetical protein	19.9496
contig_25465	1217	13.857	PROKKA_107363	hypothetical protein	11.7982
contig_25465	1217	13.857	PROKKA_107364	hypothetical protein	4.34188
contig_25501	1216	7.47204	PROKKA_107415	hypothetical protein	6.03134
contig_25674	1208	42.5439	PROKKA_107627	hypothetical protein	34.16
contig_25878	1201	7.04913	PROKKA_107866	Transcription elongation factor GreA	8.92994
contig_26001	1196	7.86622	PROKKA_108021	18 kDa heat shock protein	9.1831
contig_26001	1196	7.86622	PROKKA_108022	18 kDa heat shock protein	6.59155
contig_26086	1193	6.52221	PROKKA_108117	NADH-quinone oxidoreductase subunit H	9.13793
contig_26124	1191	6.77414	PROKKA_108165	hypothetical protein	8.78231
contig_26197	1188	5.73148	PROKKA_108254	hypothetical protein	7.21795
contig_26388	1179	5.17387	PROKKA_108488	hypothetical protein	4.96296
contig_26575	1173	7.28389	PROKKA_108716	hypothetical protein	7.56126
contig_26630	1171	9.49188	PROKKA_108790	2OG-Fe(II) oxygenase superfamily protein	10.0836
contig_26692	1169	7.50214	PROKKA_108864	Autoinducer 2-binding protein LsrB precursor	7.80463
contig_26713	1168	5.35531	PROKKA_108894	D-ribose-binding periplasmic protein precursor	5.43177
contig_27219	1149	5.33681	PROKKA_109509	hypothetical protein	6.90307
contig_27563	1136	4.55985	PROKKA_109911	hypothetical protein	7.08095
contig_27563	1136	4.55985	PROKKA_109912	Thymidine kinase	3.7716
contig_27632	1134	6.42504	PROKKA_109983	S-(hydroxymethyl)glutathione dehydrogenase	7.27996
contig_27761	1129	3.41984	PROKKA_110128	Glycosyl transferase family 8	3.73439
contig_27925	1123	8.53606	PROKKA_110319	Bacterial Ig-like domain (group 2)	9.14804
contig_28040	1120	5.17232	PROKKA_110463	hypothetical protein	5.72531
contig_28040	1120	5.17232	PROKKA_110464	hypothetical protein	9.33333
contig_28170	1116	4.94444	PROKKA_110616	tRNA-Ser(gga)	6
contig_28320	1111	6.24752	PROKKA_110783	Peptidase T	6.34254
contig_28412	1107	6.73442	PROKKA_110879	hypothetical protein	7.22222
contig_28453	1106	6.47107	PROKKA_110929	putative diguanylate cyclase YcdT	6.71171
contig_28453	1106	6.47107	PROKKA_110929	putative diguanylate cyclase YcdT	6.71171
contig_28471	1106	24.2984	PROKKA_110948	hypothetical protein	24.5781
contig_28609	1101	5.74841	PROKKA_111108	hypothetical protein	5.72911
contig_28677	1099	10.0064	PROKKA_111175	hypothetical protein	10.4198
contig_28684	1099	32.6169	PROKKA_111180	Cupin	37.1785
contig_28816	1095	6.47215	PROKKA_111331	hypothetical protein	4.42857
contig_28991	1090	17.5266	PROKKA_111510	General stress protein 39	20.017
contig_29491	1072	12.6082	PROKKA_112087	hypothetical protein	13.0333
contig_29788	1063	6.84854	PROKKA_112401	Cold shock-like protein CspB	10.5417
contig_30054	1055	51.3024	PROKKA_112689	hypothetical protein	50.8361
contig_30139	1052	80.7433	PROKKA_112796	hypothetical protein	78.773
contig_30312	1047	2.98854	PROKKA_112976	hypothetical protein	2.11799
contig_30378	1045	9.90526	PROKKA_113051	hypothetical protein	15.0825
contig_30378	1045	9.90526	PROKKA_113052	Translation initiation factor IF-1	13.0457
contig_30449	1043	5.60116	PROKKA_113126	hypothetical protein	3.63303
contig_30459	1043	5.59348	PROKKA_113138	Bacterial Ig-like domain (group 2)	5.57949
contig_30518	1041	14.8665	PROKKA_113198	hypothetical protein	9.21774
contig_30532	1041	5.93084	PROKKA_113211	hypothetical protein	6.26895
contig_30744	1034	9.36074	PROKKA_113444	Plant ATP synthase F0	9.48081
contig_30856	1032	4.52326	PROKKA_113572	Transferase family protein	5.11589
contig_31209	1022	6.26517	PROKKA_113963	ribulose-1%2C5-biphosphate synthetase	5.5948
contig_31241	1021	6.24486	PROKKA_113995	hypothetical protein	7.48425
contig_31468	1014	7.45168	PROKKA_114240	hypothetical protein	7.44872
contig_31468	1014	7.45168	PROKKA_114241	hypothetical protein	7.24806
contig_31546	1012	6.76186	PROKKA_114317	hypothetical protein	8.88333
contig_31546	1012	6.76186	PROKKA_114318	hypothetical protein	6.71038
contig_31570	1011	3.81009	PROKKA_114343	Elongation factor Tu	3.89979
contig_31624	1009	153.807	PROKKA_114396	hypothetical protein	131.771
contig_31747	1005	3.29155	PROKKA_114509	Ribose import ATP-binding protein RbsA	3.31691
contig_31788	1005	12.6547	PROKKA_114558	Mitochondrial ATP synthase B chain precursor (ATP-synt_B)	16.4253
contig_31788	1005	12.6547	PROKKA_114559	NADH-quinone oxidoreductase subunit K	3.2971
contig_31811	1004	687.963	PROKKA_114587	hypothetical protein	702.317
contig_31931	1000	3.183	PROKKA_114717	tRNA-Gln(ttg)	1.66667
contig_31957	1000	4.597	PROKKA_114745	Cyclodextrin-binding protein precursor	4.86184
contig_31982	999	6.85785	PROKKA_114771	Acetyl-CoA acetyltransferase	6.42157
contig_31995	999	4.40941	PROKKA_114783	hypothetical protein	5.57
contig_31995	999	4.40941	PROKKA_114784	hypothetical protein	4.27957
contig_32037	998	7.69138	PROKKA_114827	30S ribosomal protein S13	11.3447
contig_32064	997	71.7452	PROKKA_114860	ECF RNA polymerase sigma-E factor	103.139
contig_32064	997	71.7452	PROKKA_114861	hypothetical protein	63.6625
contig_32117	996	4.49097	PROKKA_114911	Lipopolysaccharide core heptose(II) kinase RfaY	5.13877
contig_32218	993	4.73514	PROKKA_115020	Oligopeptide transport ATP-binding protein OppD	6.35204
contig_32267	991	10.6932	PROKKA_115068	hypothetical protein	12.5576
contig_32448	987	20.923	PROKKA_115265	Aquaporin Z	24.6354
contig_32534	985	5.46092	PROKKA_115355	hypothetical protein	6.00801
contig_32878	976	5.89856	PROKKA_115698	hypothetical protein	4.22424
contig_32902	976	21.0225	PROKKA_115719	Photosystem Q(B) protein 2 precursor	21.3742
contig_33521	961	9.19355	PROKKA_116326	Thioredoxin	5.1761
contig_33521	961	9.19355	PROKKA_116327	Glycine/sarcosine/betaine reductase complex component A	10.8525
contig_33521	961	9.19355	PROKKA_116328	Glycine/sarcosine/betaine reductase complex component A	12.1821
contig_33534	961	3.63268	PROKKA_116341	hypothetical protein	3.59867
contig_33566	960	6.0375	PROKKA_116367	hypothetical protein	5.6
contig_33706	956	29.1716	PROKKA_116510	Legume lectin domain protein	31.3606
contig_33792	954	4.38575	PROKKA_116598	ATP synthase subunit alpha	5.0127
contig_33812	953	15.744	PROKKA_116619	hypothetical protein	20.4206
contig_33812	953	15.744	PROKKA_116620	hypothetical protein	23.4919
contig_33914	951	7.25657	PROKKA_116748	Hemopexin	8.59483
contig_33969	949	6.39936	PROKKA_116813	hypothetical protein	6.23228
contig_34017	948	10.1192	PROKKA_116860	hypothetical protein	10.0388
contig_34046	947	3.0454	PROKKA_116888	hypothetical protein	3.14176
contig_34207	943	6.12937	PROKKA_117046	Elongation factor Tu	6.27104
contig_34256	942	4.27177	PROKKA_117097	hypothetical protein	3.61059
contig_34825	928	7.12931	PROKKA_117658	Alkyl hydroperoxide reductase subunit C	8.50533
contig_34903	926	13.9309	PROKKA_117737	Cupin	14.2857
contig_34984	925	824.803	PROKKA_117812	hypothetical protein	827.543
contig_34985	925	17.3287	PROKKA_117813	YtxC-like family protein	17.796
contig_35126	921	6.04994	PROKKA_117952	F0F1 ATP synthase subunit B	8.39372
contig_35166	920	9.16195	PROKKA_117994	putative Hsp20 family chaperone	9.75325
contig_35172	920	5.73587	PROKKA_118001	50S ribosomal protein L11	7.22522
contig_35190	920	3.69239	PROKKA_118019	hypothetical protein	4.30049
contig_35230	919	12.0544	PROKKA_118062	hypothetical protein	12.3975
contig_35546	912	136.179	PROKKA_118337	hypothetical protein	189.471
contig_35690	909	4.63807	PROKKA_118457	hypothetical protein	4.46784
contig_35690	909	4.63807	PROKKA_118458	hypothetical protein	5.86916
contig_35714	908	6.35682	PROKKA_118483	hypothetical protein	6.56047
contig_35714	908	6.35682	PROKKA_118484	hypothetical protein	7.43467
contig_35865	905	6.21878	PROKKA_118630	hypothetical protein	7.2139
contig_35869	905	4.77016	PROKKA_118634	ATP synthase subunit c	7.06098
contig_36231	898	11.1325	PROKKA_118977	hypothetical protein	11.7154
contig_36242	898	5.7706	PROKKA_118988	30S ribosomal protein S10	5.97778
contig_36403	895	7.02011	PROKKA_119132	hypothetical protein	4.55159
contig_36403	895	7.02011	PROKKA_119133	hypothetical protein	9.74181
contig_36477	893	6.79732	PROKKA_119197	hypothetical protein	8.55026
contig_36532	892	25.4541	PROKKA_119253	Aminoglycoside 3'-phosphotransferase	10.1804
contig_36532	892	25.4541	PROKKA_119253	Aminoglycoside 3'-phosphotransferase	10.1804
contig_36825	886	4.07336	PROKKA_119521	hypothetical protein	5.42257
contig_36992	882	5.01701	PROKKA_119685	Chaperone protein HtpG	6.50568
contig_37102	880	62.0841	PROKKA_119784	hypothetical protein	73.3889
contig_37102	880	62.0841	PROKKA_119785	ATP synthase subunit c%2C sodium ion specific	99.6132
contig_37126	879	9.36406	PROKKA_119805	BURP domain protein	10.9006
contig_37275	877	7.83124	PROKKA_119941	hypothetical protein	6.47778
contig_37354	875	5.26858	PROKKA_120017	hypothetical protein	6.27706
contig_37460	873	7.39061	PROKKA_120108	hypothetical protein	11.0192
contig_37497	872	3.3211	PROKKA_120145	fructoselysine 3-epimerase	3.41063
contig_37864	865	6.72601	PROKKA_120475	hypothetical protein	6.84014
contig_37864	865	6.72601	PROKKA_120475	hypothetical protein	6.84014
contig_37984	863	5.58401	PROKKA_120576	hypothetical protein	7.14286
contig_38164	859	5.76019	PROKKA_120732	Glyceraldehyde-3-phosphate dehydrogenase A	6.02128
contig_38203	859	50.6228	PROKKA_120774	hypothetical protein	44.8947
contig_38211	858	4.47203	PROKKA_120780	hypothetical protein	3.26449
contig_38269	857	8.86115	PROKKA_120832	hypothetical protein	9.35145
contig_38269	857	8.86115	PROKKA_120833	hypothetical protein	10.3483
contig_38437	854	3.97072	PROKKA_120975	Electron transport complex protein RnfC	4.19399
contig_38510	853	6.44548	PROKKA_121045	hypothetical protein	7.55972
contig_38539	852	6.55282	PROKKA_121073	hypothetical protein	7.61205
contig_38539	852	6.55282	PROKKA_121073	hypothetical protein	7.61205
contig_38588	851	5.87896	PROKKA_121118	hypothetical protein	5.70988
contig_38588	851	5.87896	PROKKA_121118	hypothetical protein	5.70988
contig_38724	848	6.08962	PROKKA_121234	putative HTH-type transcriptional regulator YdfH	6.56648
contig_38724	848	6.08962	PROKKA_121234	putative HTH-type transcriptional regulator YdfH	6.56648
contig_38731	848	5.67453	PROKKA_121237	NAD-dependent malic enzyme	6.57407
contig_38760	848	22.6321	PROKKA_121264	hypothetical protein	23.7372
contig_38760	848	22.6321	PROKKA_121264	hypothetical protein	23.7372
contig_38795	847	4.61983	PROKKA_121294	hypothetical protein	4.29607
contig_39295	838	11.1957	PROKKA_121696	Cupin	14.0169
contig_39343	837	4.17921	PROKKA_121739	hypothetical protein	4.48821
contig_39416	836	5.28589	PROKKA_121802	hypothetical protein	4.33333
contig_39563	833	13.8307	PROKKA_121919	hypothetical protein	16.8306
contig_39693	831	11.6955	PROKKA_122025	hypothetical protein	10.6088
contig_39693	831	11.6955	PROKKA_122026	Dinitrogenase iron-molybdenum cofactor	13.7295
contig_39941	826	89.7833	PROKKA_122249	hypothetical protein	41.136
contig_39943	826	4.30993	PROKKA_122251	Bacterial extracellular solute-binding protein	4.58074
contig_39971	826	7.89589	PROKKA_122270	hypothetical protein	11.8443
contig_39972	826	9.83656	PROKKA_122271	Elongation factor Tu	10.4807
contig_40180	823	8.10449	PROKKA_122445	hypothetical protein	7.30736
contig_40368	819	5.52381	PROKKA_122594	hypothetical protein	4.96222
contig_40507	817	5.66463	PROKKA_122692	hypothetical protein	6.47712
contig_40531	817	7	PROKKA_122710	Chalcone-flavanone isomerase	7.23161
contig_40763	813	4.69126	PROKKA_122915	Viral movement protein (MP)	5.45421
contig_40763	813	4.69126	PROKKA_122916	hypothetical protein	3.53535
contig_40846	812	7.04187	PROKKA_122995	putative cation-transporting ATPase F	7.17107
contig_41119	807	7.00867	PROKKA_123223	Electron transfer flavoprotein subunit alpha	7.65373
contig_41119	807	7.00867	PROKKA_123223	Electron transfer flavoprotein subunit alpha	7.65373
contig_41223	805	5.2795	PROKKA_123302	hypothetical protein	7.83761
contig_41311	804	5.21144	PROKKA_123373	50S ribosomal protein L22	5.58205
contig_41311	804	5.21144	PROKKA_123374	30S ribosomal protein S19	5.23656
contig_41323	804	27.4167	PROKKA_123385	hypothetical protein	30.6078
contig_41345	803	20.9116	PROKKA_123405	putative Hsp20 family chaperone	28.8601
contig_41400	803	8.87422	PROKKA_123448	NADH-quinone oxidoreductase subunit H	10.8683
contig_41471	801	4.6342	PROKKA_123506	hypothetical protein	5.41805
contig_41532	800	4.65	PROKKA_123560	hypothetical protein	5.07306
contig_41670	797	4.23086	PROKKA_123672	Superoxide dismutase [Cu-Zn] precursor	5.00654
contig_41767	796	18.4497	PROKKA_123760	Pathogenesis-related protein Bet v I family protein	21.6917
contig_41861	795	3.91949	PROKKA_123832	hypothetical protein	4.81457
contig_42010	792	7.00758	PROKKA_123952	Sec-independent protein translocase protein TatC	7.15686
contig_42135	790	13.8089	PROKKA_124056	NADH-quinone oxidoreductase subunit C 1	16.7103
contig_42139	790	5.44431	PROKKA_124058	Catalase precursor	6.32456
contig_42158	790	4.2481	PROKKA_124070	bZIP transcription factor	4.63732
contig_42332	787	8.68488	PROKKA_124202	Cytochrome b6-f complex subunit 4	12.8725
contig_42350	787	8.01525	PROKKA_124214	hypothetical protein	8.31973
contig_42425	786	3.65267	PROKKA_124288	Acryloyl-CoA reductase electron transfer subunit gamma	3.7945
contig_42484	785	3.05477	PROKKA_124339	heat shock protein GrpE	3.39459
contig_42596	783	8.35377	PROKKA_124440	Bacterial Ig-like domain (group 3)	9.40502
contig_42676	782	4.21484	PROKKA_124502	Type-1 fimbrial protein%2C A chain precursor	4.47698
contig_42758	780	4.68076	PROKKA_124562	hypothetical protein	4.78571
contig_42774	780	2.77949	PROKKA_124574	hypothetical protein	2.79926
contig_42881	779	5.36072	PROKKA_124651	Oleosin	6.17433
contig_42894	778	25.937	PROKKA_124662	hypothetical protein	31.2421
contig_42954	777	4.1583	PROKKA_124717	HTH-type transcriptional repressor AcnR	4.91376
contig_43575	768	3.78776	PROKKA_125203	hypothetical protein	3.46099
contig_43732	766	5.16449	PROKKA_125307	hypothetical protein	5.35792
contig_43881	764	3.48953	PROKKA_125415	hypothetical protein	3.08718
contig_43881	764	3.48953	PROKKA_125416	hypothetical protein	3.312
contig_44088	760	10.9737	PROKKA_125580	Pathogenesis-related protein Bet v I family protein	12.9958
contig_44153	759	11.2424	PROKKA_125631	General stress protein 39	11.4315
contig_44470	755	4.27682	PROKKA_125852	30S ribosomal protein S18	4.36992
contig_44470	755	4.27682	PROKKA_125853	Single-stranded DNA-binding protein ssb	4.63768
contig_44643	752	19.1915	PROKKA_125980	Spore cortex-lytic enzyme precursor	19.6943
contig_44659	752	696.31	PROKKA_125992	hypothetical protein	635.907
contig_44759	750	4.08934	PROKKA_126063	hypothetical protein	4.6562
contig_44999	747	5.52878	PROKKA_126232	hypothetical protein	3.81034
contig_45058	746	5.64745	PROKKA_126278	Galactoside O-acetyltransferase	5.86463
contig_45069	746	20.1394	PROKKA_126285	hypothetical protein	19.217
contig_45255	744	5.10753	PROKKA_126411	hypothetical protein	6.88288
contig_45363	742	8.91374	PROKKA_126496	1%2C2-epoxyphenylacetyl-CoA isomerase	10.4693
contig_45561	740	4.15405	PROKKA_126647	Closterovirus coat protein	4.17949
contig_45631	739	31.682	PROKKA_126699	Cytochrome c oxidase subunit 3	33.339
contig_45827	736	4.13179	PROKKA_126836	hypothetical protein	5.48936
contig_46114	732	3.9194	PROKKA_127039	hypothetical protein	3.89788
contig_46171	731	6.19152	PROKKA_127085	hypothetical protein	5.91597
contig_46171	731	6.19152	PROKKA_127086	hypothetical protein	6.6997
contig_46343	729	15.535	PROKKA_127209	hypothetical protein	17.369
contig_46428	728	13.864	PROKKA_127273	hypothetical protein	10.5367
contig_46428	728	13.864	PROKKA_127274	hypothetical protein	16.6536
contig_46523	727	5.31775	PROKKA_127351	hypothetical protein	5.60256
contig_46818	723	44.1023	PROKKA_127554	IS2 repressor TnpA	48.6257
contig_46818	723	44.1023	PROKKA_127554	IS2 repressor TnpA	48.6257
contig_46904	722	10.5762	PROKKA_127616	hypothetical protein	13.1217
contig_46969	721	5.06519	PROKKA_127666	hypothetical protein	4.70948
contig_46975	721	11.3384	PROKKA_127671	18 kDa heat shock protein	11.5367
contig_47055	720	7.53473	PROKKA_127722	hypothetical protein	8.09768
contig_47065	720	3.62084	PROKKA_127730	hypothetical protein	4.52174
contig_47092	720	4.52361	PROKKA_127751	hypothetical protein	4.6652
contig_47540	714	6.27451	PROKKA_128065	single-stranded DNA-binding protein	6.8744
contig_47750	711	4.83263	PROKKA_128210	hypothetical protein	5.61905
contig_47875	709	12.7842	PROKKA_128298	putative Hsp20 family chaperone	14.7368
contig_47947	708	2.81356	PROKKA_128343	hypothetical protein	2.33333
contig_47975	708	8.42655	PROKKA_128367	Translationally controlled tumour protein	9.89087
contig_48115	706	6.89235	PROKKA_128468	hypothetical protein	7.72569
contig_48182	705	8.69929	PROKKA_128509	Cytidylate kinase	8.90524
contig_48215	705	8.16454	PROKKA_128530	hypothetical protein	8.27984
contig_48311	704	5.30255	PROKKA_128600	hypothetical protein	5.14211
contig_48495	701	7.19972	PROKKA_128736	hypothetical protein	17.2564
contig_48503	701	6.12696	PROKKA_128743	hypothetical protein	6.79042
contig_48584	700	7.2	PROKKA_128800	hypothetical protein	8.2809
contig_48696	699	4.76394	PROKKA_128874	hypothetical protein	5.72115
contig_48741	698	14.7063	PROKKA_128909	Virus coat protein (TMV like)	17.8544
contig_48882	697	2.54232	PROKKA_128997	hypothetical protein	2.74823
contig_48956	696	3.38362	PROKKA_129043	hypothetical protein	3.02899
contig_49390	691	6.10999	PROKKA_129351	Cytochrome b6	5.55096
contig_49564	689	5.01306	PROKKA_129477	Glutathione S-transferase GstB	5.28288
contig_49734	687	12.8472	PROKKA_129595	hypothetical protein	11.6537
contig_49797	686	4.4446	PROKKA_129635	ABA/WDS induced protein	5.86667
contig_49832	686	3.43003	PROKKA_129659	Dehydrin	3.71111
contig_50261	681	4.81498	PROKKA_129941	hypothetical protein	4.89712
contig_50310	680	6.06029	PROKKA_129975	hypothetical protein	3.84397
contig_50336	680	8.08089	PROKKA_129993	hypothetical protein	8.28646
contig_50504	678	5.91446	PROKKA_130105	Inner membrane protein YigG	6.29017
contig_50504	678	5.91446	PROKKA_130105	Inner membrane protein YigG	6.29017
contig_50727	676	5.35503	PROKKA_130241	18 kDa heat shock protein	5.46331
contig_50998	672	7.85268	PROKKA_130413	NADH-quinone oxidoreductase subunit K	8.80435
contig_51542	666	62.1291	PROKKA_130775	putative Hsp20 family chaperone	77.8289
contig_51865	663	5.80543	PROKKA_130981	SMP-30/Gluconolaconase/LRE-like region	5.89401
contig_51977	662	4.23263	PROKKA_131052	hypothetical protein	3.33816
contig_52019	661	4.71861	PROKKA_131082	hypothetical protein	6.32051
contig_52023	661	2.3994	PROKKA_131085	putative acetyltransferase	2.90432
contig_52100	660	4.21515	PROKKA_131133	hypothetical protein	4.70799
contig_52123	660	4.72122	PROKKA_131147	hypothetical protein	4.91935
contig_52536	656	5.67988	PROKKA_131387	Rubrerythrin	5.98518
contig_52660	655	9.02137	PROKKA_131462	putative Hsp20 family chaperone	8.3658
contig_52660	655	9.02137	PROKKA_131462	putative Hsp20 family chaperone	8.3658
contig_52931	652	3.81442	PROKKA_131635	hypothetical protein	3.1195
contig_52968	651	7.78955	PROKKA_131659	hypothetical protein	11.584
contig_53022	651	5.36866	PROKKA_131689	hypothetical protein	6.26049
contig_53065	650	5.28	PROKKA_131712	hypothetical protein	5.67742
contig_53152	649	4.47303	PROKKA_131769	hypothetical protein	3.21839
contig_53204	649	5.82589	PROKKA_131800	hypothetical protein	6.83498
contig_53204	649	5.82589	PROKKA_131800	hypothetical protein	6.83498
contig_53226	648	4.34105	PROKKA_131814	ECF RNA polymerase sigma factor SigW	4.15612
contig_53548	645	20.8806	PROKKA_132021	hypothetical protein	20.4797
contig_53561	645	3.89302	PROKKA_132030	hypothetical protein	3.73902
contig_53669	644	36.1538	PROKKA_132088	hypothetical protein	36.0417
contig_53746	643	6.11665	PROKKA_132143	hypothetical protein	6.62016
contig_53835	642	5.24455	PROKKA_132196	hypothetical protein	4.58974
contig_53857	642	5.51714	PROKKA_132210	Auxin responsive protein	5.752
contig_54006	641	3.36193	PROKKA_132289	Mercuric reductase	3.41612
contig_54083	640	16.5578	PROKKA_132332	Elongation factor P	17.4767
contig_54090	640	4.89374	PROKKA_132335	hypothetical protein	3.6558
contig_54114	640	6.43906	PROKKA_132348	50S ribosomal protein L11	7.34507
contig_54660	634	4.83753	PROKKA_132671	hypothetical protein	4.99487
contig_54809	633	3.84044	PROKKA_132735	hypothetical protein	4.01375
contig_54944	632	4.00949	PROKKA_132811	hypothetical protein	4.25654
contig_54945	632	2.71677	PROKKA_132812	hypothetical protein	3.34557
contig_54989	631	11.8716	PROKKA_132836	hypothetical protein	13.7154
contig_55105	630	14.2778	PROKKA_132913	Acid shock protein	16.2648
contig_55147	630	8.79523	PROKKA_132939	hypothetical protein	9.12204
contig_55332	628	3.94267	PROKKA_133060	3-alpha-(or 20-beta)-hydroxysteroid dehydrogenase	4.08501
contig_55346	628	8.59077	PROKKA_133068	Acid shock protein	9.87333
contig_55534	626	4.07348	PROKKA_133185	Late embryogenesis abundant protein	4.84547
contig_55610	626	9.04473	PROKKA_133234	hypothetical protein	8.64066
contig_55877	623	4.14928	PROKKA_133382	hypothetical protein	5.72515
contig_56305	619	3.07916	PROKKA_133617	Tim17/Tim22/Tim23/Pmp24 family protein	3.43137
contig_56564	617	8.09725	PROKKA_133778	hypothetical protein	9.15499
contig_56656	616	9.13636	PROKKA_133842	Rubrerythrin	10.221
contig_56778	615	3.40813	PROKKA_133914	glucosamine--fructose-6-phosphate aminotransferase	3.56455
contig_56850	614	4.46743	PROKKA_133951	hypothetical protein	5.45238
contig_56949	613	29.2594	PROKKA_134003	Ribonuclease Y	35.3171
contig_57208	611	39.4157	PROKKA_134143	hypothetical protein	44.1054
contig_57397	609	9.29557	PROKKA_134251	Annexin	10.2702
contig_57525	608	8.27796	PROKKA_134320	hypothetical protein	8.60794
contig_57722	606	4.06601	PROKKA_134432	Translationally controlled tumour protein	4.67832
contig_57834	605	8.8595	PROKKA_134498	hypothetical protein	10.5872
contig_57848	605	3.84462	PROKKA_134507	Thioredoxin	4.00174
contig_57976	604	3.31622	PROKKA_134572	Profilin	3.66919
contig_58083	603	4.72139	PROKKA_134628	ATP synthase epsilon chain	4.57711
contig_58230	601	5.76373	PROKKA_134710	hypothetical protein	6.89111
contig_58422	600	14.0167	PROKKA_134816	Protease inhibitor/seed storage/LTP family protein	16.1486
contig_58434	600	4.02	PROKKA_134824	adaptor protein	4.24638
contig_58477	599	2.68114	PROKKA_134848	hypothetical protein	3.97126
contig_58658	598	3.38796	PROKKA_134937	hypothetical protein	3.77851
contig_58662	598	4.69732	PROKKA_134938	Bacterial actin-related protein	5.13483
contig_58707	597	6.82245	PROKKA_134961	hypothetical protein	11.5238
contig_58747	597	3.29648	PROKKA_134985	hypothetical protein	3.16216
contig_58774	597	2.49413	PROKKA_135004	2%2C3-dimethylmalate dehydratase small subunit	3.73134
contig_58934	595	905.54	PROKKA_135098	Reverse rubrerythrin-1	965.886
contig_59200	593	2.72512	PROKKA_135233	ferritin	2.44848
contig_59235	593	3.72175	PROKKA_135251	Metallothionein	2.68452
contig_59243	593	4.60877	PROKKA_135256	putative Hsp20 family chaperone	4.51613
contig_59311	592	293.421	PROKKA_135290	hypothetical protein	262.264
contig_59327	592	2.91216	PROKKA_135301	hypothetical protein	3.08192
contig_59338	592	5.75845	PROKKA_135308	hypothetical protein	8.91936
contig_59341	592	5.19257	PROKKA_135311	hypothetical protein	6.34343
contig_59687	589	12.2818	PROKKA_135482	hypothetical protein	11.8483
contig_59868	588	5.04592	PROKKA_135579	hypothetical protein	5.71505
contig_59868	588	5.04592	PROKKA_135579	hypothetical protein	5.71505
contig_59876	588	3.7364	PROKKA_135583	Protease inhibitor/seed storage/LTP family protein	4.29936
contig_60175	585	4.94872	PROKKA_135730	M42 glutamyl aminopeptidase	5.74603
contig_60399	583	5.2024	PROKKA_135838	hypothetical protein	5.17204
contig_60441	583	3.98285	PROKKA_135856	hypothetical protein	4.34306
contig_60615	582	2.77491	PROKKA_135949	hypothetical protein	3.37879
contig_60615	582	2.77491	PROKKA_135950	hypothetical protein	2.5654
contig_60704	581	3.36144	PROKKA_136005	Photosystem II D2 protein	3.53632
contig_60789	580	4.17069	PROKKA_136043	hypothetical protein	2.39304
contig_61128	577	3.21317	PROKKA_136230	hypothetical protein	2.92593
contig_61243	576	3.73785	PROKKA_136285	hypothetical protein	4.79861
contig_61324	576	4.32118	PROKKA_136325	hypothetical protein	5.97971
contig_61384	575	3.16174	PROKKA_136361	hypothetical protein	2.5848
contig_61516	574	5.76655	PROKKA_136431	Chaperone protein ClpB	5.9176
contig_61555	574	5.99477	PROKKA_136458	Thioredoxin	7.95029
contig_61622	573	6.726	PROKKA_136488	hypothetical protein	7.87281
contig_62010	570	8.68245	PROKKA_136681	18 kDa heat shock protein	9.36385
contig_62056	569	7.33744	PROKKA_136699	acid-resistance membrane protein	7.23977
contig_62108	569	4.57469	PROKKA_136728	hypothetical protein	6.67442
contig_62186	568	3.63557	PROKKA_136763	Stage II sporulation protein P (SpoIIP)	3.23362
contig_62379	567	13.3774	PROKKA_136849	hypothetical protein	11.971
contig_62399	567	4.81658	PROKKA_136859	hypothetical protein	4.61261
contig_62541	566	16.023	PROKKA_136928	hypothetical protein	15.7035
contig_62697	564	5.89539	PROKKA_136995	Putative sigma-54 modulation protein	6.11174
contig_63159	561	7.43315	PROKKA_137236	30S ribosomal protein S16	9.8642
contig_63159	561	7.43315	PROKKA_137237	hypothetical protein	5.69231
contig_63307	560	3.96785	PROKKA_137320	hypothetical protein	4.38248
contig_63316	560	5.55535	PROKKA_137323	hypothetical protein	5.39015
contig_63326	560	3.56429	PROKKA_137326	Dehydrin	4.75258
contig_63423	559	3.1127	PROKKA_137373	multidrug efflux protein	3.44231
contig_63770	556	5.6277	PROKKA_137553	hypothetical protein	5.96454
contig_63960	555	3.02883	PROKKA_137637	30S ribosomal protein S12	3.80952
contig_63969	555	3.74234	PROKKA_137641	hypothetical protein	2.2517
contig_63969	555	3.74234	PROKKA_137642	hypothetical protein	2.55303
contig_64054	554	2.36643	PROKKA_137674	hypothetical protein	2.48654
contig_64076	554	20.1606	PROKKA_137686	Late embryogenesis abundant (LEA) group 1	26.8595
contig_64250	552	2.55435	PROKKA_137766	hypothetical protein	2.10127
contig_64391	551	6.52812	PROKKA_137829	hypothetical protein	7.58261
contig_64664	549	4.81603	PROKKA_137965	O-acetylserine sulfhydrylase	4.96154
contig_64866	548	1.84307	PROKKA_138056	hypothetical protein	2.18182
contig_64974	547	9.33089	PROKKA_138103	18 kDa heat shock protein	10.0422
contig_65188	546	15.2821	PROKKA_138217	Acid shock protein	15.8889
contig_65262	545	8.34863	PROKKA_138253	hypothetical protein	7.9
contig_65262	545	8.34863	PROKKA_138254	hypothetical protein	9.62963
contig_65292	545	4.64403	PROKKA_138269	30S ribosomal protein S18	5.75163
contig_65583	543	5.21179	PROKKA_138419	Pathogenesis-related protein Bet v I family protein	7.8617
contig_65620	543	13.674	PROKKA_138436	Acid shock protein	14.2406
contig_65623	543	5.24125	PROKKA_138438	hypothetical protein	4.93427
contig_65754	542	10.2251	PROKKA_138504	putative Hsp20 family chaperone	11.3056
contig_65784	542	4.86716	PROKKA_138523	hypothetical protein	5.24823
contig_65854	541	2.7024	PROKKA_138555	hypothetical protein	2.50633
contig_65861	541	3.99445	PROKKA_138558	hypothetical protein	4.14343
contig_65868	541	5.90203	PROKKA_138562	hypothetical protein	7.62691
contig_65961	541	20.1479	PROKKA_138601	putative nicotinate-nucleotide adenylyltransferase	20.7558
contig_66045	540	5.47778	PROKKA_138631	Carbamate kinase 2	5.11494
contig_66485	537	5.11918	PROKKA_138828	hypothetical protein	5.48428
contig_66486	537	3.87523	PROKKA_138829	hypothetical protein	4.59048
contig_66636	536	5.36194	PROKKA_138905	hypothetical protein	4.69231
contig_66704	535	2.64112	PROKKA_138931	hypothetical protein	3.30409
contig_66770	535	21.3402	PROKKA_138972	hypothetical protein	31.595
contig_66864	534	2.92884	PROKKA_139017	NAD-specific glutamate dehydrogenase	2.70968
contig_66924	534	7.12734	PROKKA_139049	hypothetical protein	6.39766
contig_67059	533	2.27392	PROKKA_139111	hypothetical protein	2.33636
contig_67182	532	4.70677	PROKKA_139161	30S ribosomal protein S12	5.78102
contig_67236	532	5.48684	PROKKA_139184	hypothetical protein	5.54472
contig_67409	531	2.7759	PROKKA_139245	hypothetical protein	2.84787
contig_67661	529	4.34404	PROKKA_139351	hypothetical protein	4.60476
contig_67670	529	4.62382	PROKKA_139355	hypothetical protein	7.22222
contig_67931	527	3.87097	PROKKA_139466	Malonyl-CoA decarboxylase (MCD)	4.63333
contig_67937	527	292.165	PROKKA_139469	hypothetical protein	358.127
contig_67978	527	2.48956	PROKKA_139485	NifU-like protein	2.98457
contig_68012	527	3.88425	PROKKA_139499	60 kDa chaperonin	4.14557
contig_68052	527	30.2941	PROKKA_139517	putative Hsp20 family chaperone	30.5643
contig_68535	524	12.9599	PROKKA_139724	18 kDa heat shock protein	12.3563
contig_68579	523	3.69407	PROKKA_139739	hypothetical protein	3.16129
contig_68879	521	3.77927	PROKKA_139874	hypothetical protein	4.89543
contig_68949	521	3.63148	PROKKA_139894	hypothetical protein	1.91667
contig_68982	521	3.48752	PROKKA_139911	hypothetical protein	2.66184
contig_69003	521	6.97313	PROKKA_139924	hypothetical protein	6.81293
contig_69005	521	9.37427	PROKKA_139926	18 kDa heat shock protein	8.55324
contig_69012	521	4.17851	PROKKA_139930	Ammonia channel precursor	4.70024
contig_69134	520	9.87116	PROKKA_139981	putative Hsp20 family chaperone	9.64368
contig_69283	519	7.00386	PROKKA_140042	hypothetical protein	7.88426
contig_69400	518	3	PROKKA_140089	hypothetical protein	3.70874
contig_69511	517	8.2708	PROKKA_140137	Acid shock protein	8.40868
contig_69637	517	11.8588	PROKKA_140197	Bowman-Birk serine protease inhibitor family protein	14.7507
contig_69697	516	4.76744	PROKKA_140221	hypothetical protein	4.81992
contig_69733	516	11.3159	PROKKA_140236	18 kDa heat shock protein	12.22
contig_69836	515	4.47184	PROKKA_140281	hypothetical protein	4.75964
contig_69836	515	4.47184	PROKKA_140281	hypothetical protein	4.75964
contig_69890	515	3.9301	PROKKA_140300	50S ribosomal protein L23	4.2619
contig_70099	514	2.5428	PROKKA_140379	hypothetical protein	2.71765
contig_70246	513	10.6706	PROKKA_140439	Acid shock protein	11.7762
contig_70380	512	14.0352	PROKKA_140498	hypothetical protein	18.5504
contig_70510	511	7.98043	PROKKA_140547	hypothetical protein	11.0426
contig_70603	510	2.57843	PROKKA_140585	hypothetical protein	3.07823
contig_70780	509	3.95875	PROKKA_140652	hypothetical protein	5.53623
contig_71104	507	4.7712	PROKKA_140797	hypothetical protein	5.07222
contig_71339	506	3.93478	PROKKA_140881	Ferritin-like domain protein	5.06728
contig_71591	504	4.35317	PROKKA_140985	hypothetical protein	4.74297
contig_71702	504	4.81349	PROKKA_141030	elongation factor 1-alpha	6.60556
contig_72055	502	3.36056	PROKKA_141177	hypothetical protein	3.8318
contig_72091	501	4.1517	PROKKA_141191	hypothetical protein	5.0293
contig_72129	501	7.6567	PROKKA_141211	putative Hsp20 family chaperone	8.13242
contig_72324	500	3.44	PROKKA_141285	hypothetical protein	3.50667
contig_3125	7540	9.48183	PROKKA_52380	hypothetical protein	15.5242
contig_3125	7540	9.48183	PROKKA_52381	hypothetical protein	16.2712
contig_3125	7540	9.48183	PROKKA_52382	hypothetical protein	11.7
contig_3125	7540	9.48183	PROKKA_52383	hypothetical protein	11.9316
contig_3125	7540	9.48183	PROKKA_52384	hypothetical protein	9.66272
contig_3125	7540	9.48183	PROKKA_52385	RNA-splicing ligase RtcB	9.50918
contig_3125	7540	9.48183	PROKKA_52386	hypothetical protein	5.84103
contig_3125	7540	9.48183	PROKKA_52387	hypothetical protein	9.77778
contig_3125	7540	9.48183	PROKKA_52388	hypothetical protein	12.1737
contig_3125	7540	9.48183	PROKKA_52389	Bacteriophage protein GP30.3	6.12
contig_3125	7540	9.48183	PROKKA_52390	hypothetical protein	7.28928
contig_3125	7540	9.48183	PROKKA_52391	hypothetical protein	10.6984
contig_3125	7540	9.48183	PROKKA_52392	hypothetical protein	4.35366
contig_3125	7540	9.48183	PROKKA_52393	hypothetical protein	6.18565
contig_3125	7540	9.48183	PROKKA_52394	hypothetical protein	7.00347
contig_3125	7540	9.48183	PROKKA_52395	hypothetical protein	5.8755
contig_3125	7540	9.48183	PROKKA_52396	hypothetical protein	6.72988
contig_3568	6710	19.1112	PROKKA_55310	hypothetical protein	20.9109
contig_3568	6710	19.1112	PROKKA_55311	hypothetical protein	13.1826
contig_3568	6710	19.1112	PROKKA_55312	hypothetical protein	20.1011
contig_3568	6710	19.1112	PROKKA_55313	hypothetical protein	20.5614
contig_3568	6710	19.1112	PROKKA_55314	hypothetical protein	11.1424
contig_3568	6710	19.1112	PROKKA_55315	hypothetical protein	9.20425
contig_3568	6710	19.1112	PROKKA_55316	hypothetical protein	9.01389
contig_3568	6710	19.1112	PROKKA_55317	hypothetical protein	12.0756
contig_3568	6710	19.1112	PROKKA_55318	hypothetical protein	18.2228
contig_3568	6710	19.1112	PROKKA_55319	hypothetical protein	17.0296
contig_3730	6482	22.6817	PROKKA_56300	hypothetical protein	7.62366
contig_3730	6482	22.6817	PROKKA_56301	hypothetical protein	11.6252
contig_3730	6482	22.6817	PROKKA_56302	AAA domain (dynein-related subfamily)	30.2539
contig_3730	6482	22.6817	PROKKA_56303	VWA domain containing CoxE-like protein	26.3509
contig_3730	6482	22.6817	PROKKA_56304	hypothetical protein	20.7662
contig_3730	6482	22.6817	PROKKA_56305	hypothetical protein	20.731
contig_3730	6482	22.6817	PROKKA_56306	hypothetical protein	22.4864
contig_3730	6482	22.6817	PROKKA_56307	hypothetical protein	27.2215
contig_3730	6482	22.6817	PROKKA_56308	hypothetical protein	17.0929
contig_3806	6383	49.2212	PROKKA_56764	hypothetical protein	64.4544
contig_3806	6383	49.2212	PROKKA_56765	hypothetical protein	74.163
contig_3806	6383	49.2212	PROKKA_56766	hypothetical protein	79.3333
contig_3806	6383	49.2212	PROKKA_56767	hypothetical protein	25.837
contig_3806	6383	49.2212	PROKKA_56768	hypothetical protein	30.4844
contig_3806	6383	49.2212	PROKKA_56769	hypothetical protein	18.545
contig_3806	6383	49.2212	PROKKA_56770	hypothetical protein	27.1484
contig_4203	5838	18.881	PROKKA_58967	hypothetical protein	16.0914
contig_4203	5838	18.881	PROKKA_58968	hypothetical protein	7.70787
contig_4203	5838	18.881	PROKKA_58969	hypothetical protein	34.4943
contig_4203	5838	18.881	PROKKA_58970	Isochorismatase family protein	39.9911
contig_4203	5838	18.881	PROKKA_58971	hypothetical protein	19.1089
contig_4203	5838	18.881	PROKKA_58972	hypothetical protein	11.1889
contig_4203	5838	18.881	PROKKA_58973	hypothetical protein	7.64242
contig_4203	5838	18.881	PROKKA_58974	hypothetical protein	13.1543
contig_4450	5536	9.20918	PROKKA_60245	hypothetical protein	12.1292
contig_4450	5536	9.20918	PROKKA_60246	hypothetical protein	11.7074
contig_4450	5536	9.20918	PROKKA_60247	hypothetical protein	11.5796
contig_4450	5536	9.20918	PROKKA_60248	hypothetical protein	10.4614
contig_4450	5536	9.20918	PROKKA_60249	hypothetical protein	7.88589
contig_4450	5536	9.20918	PROKKA_60250	hypothetical protein	7.2902
contig_4450	5536	9.20918	PROKKA_60251	DNA polymerase I%2C thermostable	6.8591
contig_4497	5491	55.3125	PROKKA_60477	Viral (Superfamily 1) RNA helicase	47.4872
contig_4497	5491	55.3125	PROKKA_60478	RNA dependent RNA polymerase	50.9629
contig_4497	5491	55.3125	PROKKA_60479	Viral movement protein (MP)	94.3032
contig_4497	5491	55.3125	PROKKA_60480	Virus coat protein (TMV like)	61.3937
contig_5082	4952	7.35945	PROKKA_63322	ribose-phosphate pyrophosphokinase	7.82883
contig_5082	4952	7.35945	PROKKA_63323	hypothetical protein	14.1
contig_5082	4952	7.35945	PROKKA_63324	hypothetical protein	8.32639
contig_5082	4952	7.35945	PROKKA_63325	Helix-turn-helix	9.0969
contig_5082	4952	7.35945	PROKKA_63326	NH(3)-dependent NAD(+) synthetase	7.11395
contig_5082	4952	7.35945	PROKKA_63327	hypothetical protein	5.52882
contig_5082	4952	7.35945	PROKKA_63328	hypothetical protein	5.7468
contig_5082	4952	7.35945	PROKKA_63329	Yqey-like protein	8.1578
contig_5082	4952	7.35945	PROKKA_63330	hypothetical protein	6.42194
contig_5617	4555	95.1695	PROKKA_65703	Luteovirus coat protein	91.0272
contig_5617	4555	95.1695	PROKKA_65704	Viral RNA-directed RNA-polymerase	87.4024
contig_5617	4555	95.1695	PROKKA_65705	Peptidase S39	103.005
contig_5617	4555	95.1695	PROKKA_65706	Luteovirus P0 protein	99.5818
contig_6489	4045	38.3337	PROKKA_69192	hypothetical protein	9.95556
contig_6489	4045	38.3337	PROKKA_69193	hypothetical protein	5.21782
contig_6489	4045	38.3337	PROKKA_69194	Papain family cysteine protease	8.52778
contig_6489	4045	38.3337	PROKKA_69195	hypothetical protein	40.5848
contig_6489	4045	38.3337	PROKKA_69196	5'-nucleotidase	66.8647
contig_6489	4045	38.3337	PROKKA_69197	hypothetical protein	56.3794
contig_6576	3987	7.69877	PROKKA_69541	Thioredoxin	5.26349
contig_6576	3987	7.69877	PROKKA_69542	DNA-directed RNA polymerase subunit beta'	9.00128
contig_6576	3987	7.69877	PROKKA_69543	hypothetical protein	2.92488
contig_6576	3987	7.69877	PROKKA_69544	hypothetical protein	6.31129
contig_7117	3725	6.85477	PROKKA_71502	hypothetical protein	7.85185
contig_7117	3725	6.85477	PROKKA_71503	hypothetical protein	6.06667
contig_7117	3725	6.85477	PROKKA_71504	molybdenum cofactor biosynthesis protein A	5.07204
contig_7117	3725	6.85477	PROKKA_71505	hypothetical protein	5.94542
contig_7117	3725	6.85477	PROKKA_71506	hypothetical protein	8.11905
contig_7117	3725	6.85477	PROKKA_71507	hypothetical protein	12.5208
contig_7117	3725	6.85477	PROKKA_71508	Glycerol-3-phosphate cytidylyltransferase	6.55333
contig_7117	3725	6.85477	PROKKA_71509	hypothetical protein	8.6699
contig_7117	3725	6.85477	PROKKA_71510	hypothetical protein	5.36715
contig_7851	3438	7.63379	PROKKA_73928	hypothetical protein	7.89333
contig_8140	3332	7.19298	PROKKA_74835	hypothetical protein	7.76082
contig_8140	3332	7.19298	PROKKA_74836	hypothetical protein	11.8829
contig_8374	3247	8.87743	PROKKA_75601	hypothetical protein	6.50617
contig_8374	3247	8.87743	PROKKA_75602	Collagen triple helix repeat (20 copies)	9.41967
contig_8478	3212	5.32192	PROKKA_75915	hypothetical protein	3.18658
contig_8478	3212	5.32192	PROKKA_75916	hypothetical protein	6.90272
contig_8478	3212	5.32192	PROKKA_75917	hypothetical protein	5.86922
contig_8478	3212	5.32192	PROKKA_75918	hypothetical protein	5.96175
contig_8508	3200	7.7097	PROKKA_76013	hypothetical protein	7.89796
contig_8508	3200	7.7097	PROKKA_76014	hypothetical protein	8.19608
contig_8508	3200	7.7097	PROKKA_76015	hypothetical protein	8.04221
contig_8508	3200	7.7097	PROKKA_76016	hypothetical protein	7.55899
contig_8937	3063	5.9285	PROKKA_77305	Negative regulator of genetic competence ClpC/MecB	4.55685
contig_8937	3063	5.9285	PROKKA_77306	hypothetical protein	8.98498
contig_8937	3063	5.9285	PROKKA_77307	hypothetical protein	8.86752
contig_8937	3063	5.9285	PROKKA_77308	hypothetical protein	4.24655
contig_8937	3063	5.9285	PROKKA_77309	hypothetical protein	4.54113
contig_9185	2982	8.68712	PROKKA_78022	hypothetical protein	12.3303
contig_9185	2982	8.68712	PROKKA_78023	30S ribosomal protein S1	12.4942
contig_9185	2982	8.68712	PROKKA_78024	NADH-quinone oxidoreductase subunit H	6.95015
contig_9360	2936	14.719	PROKKA_78552	Putative endo-beta-N-acetylglucosaminidase precursor	19.5325
contig_9360	2936	14.719	PROKKA_78553	hypothetical protein	9.34893
contig_9675	2853	7.87066	PROKKA_79420	DNA topoisomerase 4 subunit B	6.30394
contig_9675	2853	7.87066	PROKKA_79421	hypothetical protein	16.2792
contig_9675	2853	7.87066	PROKKA_79422	hypothetical protein	6.7619
contig_10002	2771	19.8697	PROKKA_80306	hypothetical protein	33.0198
contig_10002	2771	19.8697	PROKKA_80307	hypothetical protein	27.1026
contig_10002	2771	19.8697	PROKKA_80308	hypothetical protein	25.6392
contig_10002	2771	19.8697	PROKKA_80309	hypothetical protein	24.0632
contig_10002	2771	19.8697	PROKKA_80310	hypothetical protein	18.0708
contig_10002	2771	19.8697	PROKKA_80311	hypothetical protein	11.4106
contig_10002	2771	19.8697	PROKKA_80312	NUDIX domain protein	12.8046
contig_10042	2760	6.79094	PROKKA_80421	hypothetical protein	8.45704
contig_10042	2760	6.79094	PROKKA_80422	hypothetical protein	11.1825
contig_10061	2755	6.48965	PROKKA_80463	p-aminobenzoyl-glutamate hydrolase subunit B	5.78727
contig_10061	2755	6.48965	PROKKA_80463	p-aminobenzoyl-glutamate hydrolase subunit B	5.78727
contig_10061	2755	6.48965	PROKKA_80464	p-aminobenzoyl-glutamate transport protein	7.4296
contig_10061	2755	6.48965	PROKKA_80464	p-aminobenzoyl-glutamate transport protein	7.4296
contig_10061	2755	6.48965	PROKKA_80465	Methylated-DNA--protein-cysteine methyltransferase	5.32752
contig_10061	2755	6.48965	PROKKA_80465	Methylated-DNA--protein-cysteine methyltransferase	5.32752
contig_10163	2730	18.8513	PROKKA_80736	F0F1 ATP synthase subunit C	20.6978
contig_10240	2712	15.7924	PROKKA_80957	hypothetical protein	12.4119
contig_10240	2712	15.7924	PROKKA_80958	hypothetical protein	13.847
contig_10240	2712	15.7924	PROKKA_80959	hypothetical protein	24.8606
contig_10240	2712	15.7924	PROKKA_80960	hypothetical protein	20.575
contig_10240	2712	15.7924	PROKKA_80961	hypothetical protein	25.7228
contig_10240	2712	15.7924	PROKKA_80962	tRNA-Leu(taa)	18.9195
contig_10240	2712	15.7924	PROKKA_80963	hypothetical protein	6.8201
contig_10787	2590	12.0703	PROKKA_82354	hypothetical protein	16.9244
contig_10787	2590	12.0703	PROKKA_82355	hypothetical protein	15.9647
contig_10787	2590	12.0703	PROKKA_82356	hypothetical protein	11.9146
contig_10787	2590	12.0703	PROKKA_82357	hypothetical protein	12.0444
contig_10787	2590	12.0703	PROKKA_82358	hypothetical protein	11.7189
contig_10787	2590	12.0703	PROKKA_82359	hypothetical protein	8.35165
contig_10787	2590	12.0703	PROKKA_82360	hypothetical protein	11.6301
contig_11018	2545	71.8715	PROKKA_82885	hypothetical protein	235.803
contig_11018	2545	71.8715	PROKKA_82886	hypothetical protein	102.413
contig_11018	2545	71.8715	PROKKA_82887	hypothetical protein	47.6387
contig_11153	2521	6.16501	PROKKA_83233	hypothetical protein	6.57717
contig_11153	2521	6.16501	PROKKA_83234	hypothetical protein	6.45584
contig_11158	2520	6.53849	PROKKA_83244	hypothetical protein	5.27664
contig_11292	2494	9.62109	PROKKA_83540	hypothetical protein	5.25214
contig_11292	2494	9.62109	PROKKA_83541	hypothetical protein	5.64349
contig_11292	2494	9.62109	PROKKA_83542	hypothetical protein	5.28
contig_11292	2494	9.62109	PROKKA_83543	hypothetical protein	14.9784
contig_11292	2494	9.62109	PROKKA_83544	hypothetical protein	16.9173
contig_11401	2475	16.4994	PROKKA_83798	hypothetical protein	9.74612
contig_11401	2475	16.4994	PROKKA_83799	hypothetical protein	21.3893
contig_11401	2475	16.4994	PROKKA_83800	hypothetical protein	17.7797
contig_11407	2474	8.21989	PROKKA_83814	hypothetical protein	3.58642
contig_11407	2474	8.21989	PROKKA_83815	hypothetical protein	14.1354
contig_11407	2474	8.21989	PROKKA_83816	hypothetical protein	8.51515
contig_11407	2474	8.21989	PROKKA_83817	hypothetical protein	8.8932
contig_11407	2474	8.21989	PROKKA_83818	hypothetical protein	9.04839
contig_11407	2474	8.21989	PROKKA_83819	hypothetical protein	4.69767
contig_11505	2457	32.3537	PROKKA_84048	Macro domain protein	19.6357
contig_11505	2457	32.3537	PROKKA_84049	hypothetical protein	21.7136
contig_11505	2457	32.3537	PROKKA_84050	hypothetical protein	36.7012
contig_11929	2380	10.6542	PROKKA_85034	Calcineurin-like phosphoesterase	10.8874
contig_11929	2380	10.6542	PROKKA_85035	hypothetical protein	15.365
contig_11929	2380	10.6542	PROKKA_85036	hypothetical protein	10.7349
contig_11929	2380	10.6542	PROKKA_85037	hypothetical protein	12.9822
contig_12182	2337	6.57295	PROKKA_85574	hypothetical protein	5.26375
contig_12182	2337	6.57295	PROKKA_85575	hypothetical protein	7.97698
contig_12221	2331	23.3325	PROKKA_85661	hypothetical protein	26.9613
contig_12221	2331	23.3325	PROKKA_85662	hypothetical protein	31.8889
contig_12221	2331	23.3325	PROKKA_85663	hypothetical protein	34.178
contig_12221	2331	23.3325	PROKKA_85664	hypothetical protein	12.3653
contig_12532	2277	10.733	PROKKA_86327	Stress response protein SCP2	12.3571
contig_12532	2277	10.733	PROKKA_86328	General stress protein 16U	9.28451
contig_12532	2277	10.733	PROKKA_86329	hypothetical protein	11.951
contig_12673	2256	61.9042	PROKKA_86655	hypothetical protein	54.6135
contig_12673	2256	61.9042	PROKKA_86656	hypothetical protein	80.6197
contig_12706	2250	7.92578	PROKKA_86728	50S ribosomal protein L5	4.70968
contig_12706	2250	7.92578	PROKKA_86729	hypothetical protein	10.2722
contig_12706	2250	7.92578	PROKKA_86730	hypothetical protein	10.1504
contig_12809	2235	9.98255	PROKKA_86950	Copper resistance protein A precursor	9.43424
contig_13318	2161	13.1694	PROKKA_88046	Succinate-semialdehyde dehydrogenase (acetylating)	13.2779
contig_13318	2161	13.1694	PROKKA_88047	3-aminobutyryl-CoA ammonia lyase	16.3041
contig_13340	2158	11.8012	PROKKA_88101	hypothetical protein	16.4401
contig_13340	2158	11.8012	PROKKA_88102	hypothetical protein	10.7817
contig_13479	2137	6.81844	PROKKA_88372	(R)-2-hydroxyglutaryl-CoA dehydratase subunit alpha	7.99824
contig_13479	2137	6.81844	PROKKA_88373	(R)-2-hydroxyglutaryl-CoA dehydratase subunit beta	6.83246
contig_13742	2102	12.8444	PROKKA_88891	hypothetical protein	12.8225
contig_13948	2074	46.0048	PROKKA_89312	RNA dependent RNA polymerase	40.9775
contig_13948	2074	46.0048	PROKKA_89313	Viral movement protein (MP)	55.7571
contig_13956	2072	16.7264	PROKKA_89323	hypothetical protein	11.6022
contig_13956	2072	16.7264	PROKKA_89324	hypothetical protein	3.375
contig_13956	2072	16.7264	PROKKA_89325	hypothetical protein	11.306
contig_13956	2072	16.7264	PROKKA_89326	hypothetical protein	18.1875
contig_13956	2072	16.7264	PROKKA_89327	hypothetical protein	31.8372
contig_13956	2072	16.7264	PROKKA_89328	hypothetical protein	24.3089
contig_13956	2072	16.7264	PROKKA_89329	hypothetical protein	12.0448
contig_13993	2067	18.4373	PROKKA_89410	hypothetical protein	9.96429
contig_13993	2067	18.4373	PROKKA_89411	hypothetical protein	13.037
contig_13993	2067	18.4373	PROKKA_89412	hypothetical protein	11.2269
contig_13993	2067	18.4373	PROKKA_89413	hypothetical protein	15.3081
contig_13993	2067	18.4373	PROKKA_89414	hypothetical protein	43.7792
contig_14285	2033	12.0231	PROKKA_90011	Glutaconate CoA-transferase subunit A	10.3906
contig_14635	1987	12.2934	PROKKA_90687	hypothetical protein	15.5944
contig_14635	1987	12.2934	PROKKA_90688	hypothetical protein	12.1359
contig_14635	1987	12.2934	PROKKA_90689	Magnesium and cobalt efflux protein CorC	8.17405
contig_14800	1970	10.6873	PROKKA_90999	NADH-quinone oxidoreductase subunit N	12.3981
contig_14800	1970	10.6873	PROKKA_91000	hypothetical protein	4.88021
contig_14993	1946	5.63361	PROKKA_91376	hypothetical protein	7.99167
contig_14993	1946	5.63361	PROKKA_91377	hypothetical protein	4.31683
contig_15234	1919	36.4502	PROKKA_91826	Viral (Superfamily 1) RNA helicase	37.6238
contig_15389	1904	9.98844	PROKKA_92113	Transposase	10.7978
contig_15389	1904	9.98844	PROKKA_92113	Transposase	10.7978
contig_15389	1904	9.98844	PROKKA_92114	hypothetical protein	17.0684
contig_15389	1904	9.98844	PROKKA_92114	hypothetical protein	17.0684
contig_15389	1904	9.98844	PROKKA_92115	hypothetical protein	5.5861
contig_15389	1904	9.98844	PROKKA_92115	hypothetical protein	5.5861
contig_15418	1900	13.8326	PROKKA_92161	hypothetical protein	16.7529
contig_15418	1900	13.8326	PROKKA_92162	hypothetical protein	19.7347
contig_15498	1891	8.73294	PROKKA_92298	hypothetical protein	7.72629
contig_15498	1891	8.73294	PROKKA_92299	hypothetical protein	10.9005
contig_15498	1891	8.73294	PROKKA_92300	hypothetical protein	9.23188
contig_15498	1891	8.73294	PROKKA_92301	hypothetical protein	10.0896
contig_15631	1877	14.6553	PROKKA_92553	ATP synthase subunit alpha	16.4191
contig_16293	1807	5.25512	PROKKA_93736	hypothetical protein	6.19139
contig_16293	1807	5.25512	PROKKA_93737	hypothetical protein	5.26175
contig_16307	1806	8.37818	PROKKA_93757	hypothetical protein	7.55362
contig_16307	1806	8.37818	PROKKA_93758	hypothetical protein	8.76471
contig_16307	1806	8.37818	PROKKA_93759	hypothetical protein	9.14286
contig_16307	1806	8.37818	PROKKA_93760	Deoxyuridine 5'-triphosphate nucleotidohydrolase	8.58166
contig_16307	1806	8.37818	PROKKA_93761	hypothetical protein	8.32624
contig_16347	1802	16.3829	PROKKA_93834	hypothetical protein	19.311
contig_16468	1791	64.3836	PROKKA_94065	RNA dependent RNA polymerase	67.3152
contig_16472	1791	7.49469	PROKKA_94071	putative dipeptide and tripeptide permease YjdL	5.87041
contig_16566	1780	8.47247	PROKKA_94243	hypothetical protein	9.28736
contig_16566	1780	8.47247	PROKKA_94244	hypothetical protein	8.12617
contig_16687	1770	24.5249	PROKKA_94474	hypothetical protein	16.5556
contig_16687	1770	24.5249	PROKKA_94475	hypothetical protein	16.2444
contig_16831	1758	36.9556	PROKKA_94720	RNA dependent RNA polymerase	38.7833
contig_16842	1757	23.7319	PROKKA_94731	ATP synthase subunit alpha	23.7381
contig_17152	1728	5.38657	PROKKA_95263	hypothetical protein	8.65657
contig_17152	1728	5.38657	PROKKA_95263	hypothetical protein	8.65657
contig_17248	1718	3.91851	PROKKA_95425	4-hydroxy-tetrahydrodipicolinate synthase	3.60133
contig_17248	1718	3.91851	PROKKA_95426	Tripartite tricarboxylate transporter TctA family protein	3.1358
contig_17277	1715	14.9726	PROKKA_95472	Ribulose bisphosphate carboxylase large chain	16.0105
contig_17436	1702	12.4642	PROKKA_95744	hypothetical protein	11.4732
contig_17436	1702	12.4642	PROKKA_95745	hypothetical protein	12.7749
contig_17623	1684	14.4786	PROKKA_96052	Cupin	15.0295
contig_17803	1668	8.08453	PROKKA_96347	Elongation factor Tu-A	9.07515
contig_17850	1664	29.6382	PROKKA_96423	hypothetical protein	30.1035
contig_17850	1664	29.6382	PROKKA_96424	hypothetical protein	35.9102
contig_17853	1663	5.95189	PROKKA_96428	Viral (Superfamily 1) RNA helicase	7.08522
contig_18024	1650	107.956	PROKKA_96712	hypothetical protein	110.749
contig_18094	1644	7.77859	PROKKA_96824	hypothetical protein	7.69697
contig_18250	1632	6.54903	PROKKA_97060	Photosystem II 44 kDa reaction center protein	7.39848
contig_18367	1621	9.92289	PROKKA_97260	Cupin	10.4573
contig_18670	1599	8.591	PROKKA_97739	hypothetical protein	8.68085
contig_18670	1599	8.591	PROKKA_97740	hypothetical protein	7.62579
contig_18670	1599	8.591	PROKKA_97741	hypothetical protein	8.93989
contig_18972	1577	6.89917	PROKKA_98229	Immunoglobulin I-set domain protein	5.41826
contig_18972	1577	6.89917	PROKKA_98230	hypothetical protein	5.74074
contig_19064	1571	6.09994	PROKKA_98377	hypothetical protein	6.22332
contig_19087	1570	13.1382	PROKKA_98413	Acireductone dioxygenase	13.8574
contig_19161	1565	4.47412	PROKKA_98536	hypothetical protein	4.56757
contig_19173	1564	6.01535	PROKKA_98554	hypothetical protein	8.81771
contig_19379	1548	49.4625	PROKKA_98878	Cupin	55.0253
contig_19380	1548	7.8469	PROKKA_98879	hypothetical protein	8.45578
contig_19380	1548	7.8469	PROKKA_98880	hypothetical protein	6.72449
contig_19398	1547	4.03814	PROKKA_98913	Putative O-antigen transporter	3.30576
contig_19531	1536	6.91016	PROKKA_99110	hypothetical protein	7.69241
contig_19531	1536	6.91016	PROKKA_99111	hypothetical protein	7.21759
contig_19531	1536	6.91016	PROKKA_99112	hypothetical protein	7.89804
contig_19579	1533	5.33594	PROKKA_99186	hypothetical protein	5.97312
contig_19579	1533	5.33594	PROKKA_99187	hypothetical protein	6.67719
contig_19783	1520	8.05987	PROKKA_99500	Plant ATP synthase F0	9.90865
contig_19783	1520	8.05987	PROKKA_99501	hypothetical protein	4.72
contig_19810	1518	15.5804	PROKKA_99540	30S ribosomal protein S3	18.4946
contig_19810	1518	15.5804	PROKKA_99541	50S ribosomal protein L16	18.115
contig_19821	1517	7.3909	PROKKA_99557	hypothetical protein	8.29708
contig_19914	1511	75.6982	PROKKA_99704	hypothetical protein	91.9643
contig_19914	1511	75.6982	PROKKA_99705	hypothetical protein	86.7321
contig_19939	1509	8.6163	PROKKA_99742	hypothetical protein	7.6688
contig_19939	1509	8.6163	PROKKA_99743	hypothetical protein	8.34272
contig_19939	1509	8.6163	PROKKA_99744	hypothetical protein	9.9707
contig_20019	1504	16.2839	PROKKA_99872	NADH-quinone oxidoreductase subunit M	21.7913
contig_20047	1502	3.78695	PROKKA_99919	hypothetical protein	2.88123
contig_20047	1502	3.78695	PROKKA_99920	hypothetical protein	4.34878

## Sheet: Table S9
Table S9. Information about contigs from the wastewater (WW) sludge iterative co-assembly with IMP, covered only by metatranscriptomic data.
contig	contig_len	MT_contig_depth	ID	product	MT_gene_depth
contig_5164	6362	22.6845	PROKKA_18101	hypothetical protein	11.8852
contig_5164	6362	22.6845	PROKKA_18102	LAGLIDADG endonuclease	24.8675
contig_5164	6362	22.6845	PROKKA_18103	Cytochrome b	38.8733
contig_5164	6362	22.6845	PROKKA_18104	hypothetical protein	19.6943
contig_5164	6362	22.6845	PROKKA_18105	Cytochrome c oxidase subunit 1	29.2512
contig_5164	6362	22.6845	PROKKA_18106	Cytochrome c oxidase subunit 1	18.2328
contig_5967	4646	31.3323	PROKKA_22174	hypothetical protein	27.0389
contig_5967	4646	31.3323	PROKKA_22175	Cytochrome c oxidase subunit 2 precursor	24.6292
contig_5967	4646	31.3323	PROKKA_22176	tRNA-Leu(tag)	21.2118
contig_5967	4646	31.3323	PROKKA_22177	hypothetical protein	21.6346
contig_5967	4646	31.3323	PROKKA_22178	hypothetical protein	38.5285
contig_5967	4646	31.3323	PROKKA_22179	F0F1 ATP synthase subunit C	93.2448
contig_6080	4475	27.9479	PROKKA_22645	hypothetical protein	26.6875
contig_6080	4475	27.9479	PROKKA_22646	hypothetical protein	50.1084
contig_6080	4475	27.9479	PROKKA_22647	hypothetical protein	49.6981
contig_6099	4444	16.7234	PROKKA_22727	hypothetical protein	20.4233
contig_6099	4444	16.7234	PROKKA_22728	hypothetical protein	13.9132
contig_6099	4444	16.7234	PROKKA_22729	hypothetical protein	16.7128
contig_6099	4444	16.7234	PROKKA_22730	Capsid protein (F protein)	20.1896
contig_6099	4444	16.7234	PROKKA_22731	hypothetical protein	12.9537
contig_6354	4127	28.9733	PROKKA_23846	NADH-quinone oxidoreductase subunit N	26.5964
contig_6354	4127	28.9733	PROKKA_23847	NADH-quinone oxidoreductase subunit 7	34.6523
contig_6354	4127	28.9733	PROKKA_23848	ATP synthase subunit a	33.7073
contig_6354	4127	28.9733	PROKKA_23849	tRNA-Pro(tgg)	8.68056
contig_6405	4062	46.239	PROKKA_24041	Tombusvirus p33	43.4201
contig_6405	4062	46.239	PROKKA_24042	Viral RNA dependent RNA polymerase	41.7596
contig_6405	4062	46.239	PROKKA_24043	Viral coat protein (S domain)	36.4827
contig_6425	4041	68.4373	PROKKA_24121	hypothetical protein	83.1384
contig_6425	4041	68.4373	PROKKA_24122	Retroviral M domain protein	88.0054
contig_6898	3586	29.6174	PROKKA_25916	NADH-quinone oxidoreductase subunit L	27.553
contig_6898	3586	29.6174	PROKKA_25917	hypothetical protein	33.0392
contig_7068	3435	21.0649	PROKKA_26492	hypothetical protein	14.0469
contig_7068	3435	21.0649	PROKKA_26493	hypothetical protein	32.5709
contig_7409	3217	20.6208	PROKKA_27682	Viral RNA dependent RNA polymerase	18.2432
contig_7409	3217	20.6208	PROKKA_27683	Viral coat protein (S domain)	20.8794
contig_7872	2955	77.0129	PROKKA_29116	hypothetical protein	112.112
contig_7872	2955	77.0129	PROKKA_29117	Phage maturation protein	103.017
contig_8053	2860	176.828	PROKKA_29625	hypothetical protein	190.739
contig_8118	2829	29.5454	PROKKA_29820	hypothetical protein	16.8805
contig_8118	2829	29.5454	PROKKA_29821	hypothetical protein	42.4646
contig_8253	2754	31.2836	PROKKA_30218	hypothetical protein	15.2319
contig_8253	2754	31.2836	PROKKA_30219	hypothetical protein	23.2222
contig_8253	2754	31.2836	PROKKA_30220	hypothetical protein	24.9173
contig_8320	2727	38.9659	PROKKA_30402	hypothetical protein	23.9751
contig_8696	2572	187.298	PROKKA_31351	hypothetical protein	91.3427
contig_8696	2572	187.298	PROKKA_31352	hypothetical protein	87.0466
contig_9052	2448	22.1712	PROKKA_32225	hypothetical protein	15.8839
contig_9052	2448	22.1712	PROKKA_32226	NADH:ubiquinone oxidoreductase subunit L	31.6538
contig_9129	2422	27.0078	PROKKA_32411	hypothetical protein	13.4646
contig_9294	2371	83.7339	PROKKA_32817	Integrase core domain protein	113.289
contig_9294	2371	83.7339	PROKKA_32818	hypothetical protein	67.0275
contig_9668	2267	49.6048	PROKKA_33702	hypothetical protein	48.0856
contig_9771	2241	29.9982	PROKKA_33925	hypothetical protein	29.3249
contig_9829	2226	21.5292	PROKKA_34046	hypothetical protein	7.14815
contig_9829	2226	21.5292	PROKKA_34047	hypothetical protein	30.5981
contig_9829	2226	21.5292	PROKKA_34048	hypothetical protein	20.0089
contig_9877	2213	29.8102	PROKKA_34138	hypothetical protein	22.7515
contig_9877	2213	29.8102	PROKKA_34139	hypothetical protein	24.2818
contig_10240	2133	27.3633	PROKKA_34918	NADH-quinone oxidoreductase subunit M	36.4179
contig_10295	2120	24.6156	PROKKA_35047	RNA replicase%2C beta-chain	23.9436
contig_10562	2067	66.3517	PROKKA_35582	hypothetical protein	63.1435
contig_10562	2067	66.3517	PROKKA_35583	hypothetical protein	44.884
contig_10771	2029	25.1528	PROKKA_36000	hypothetical protein	34.6885
contig_10771	2029	25.1528	PROKKA_36001	hypothetical protein	22.5749
contig_11155	1955	10.3744	PROKKA_36795	hypothetical protein	10.924
contig_11238	1942	17.7292	PROKKA_36939	hypothetical protein	25
contig_11474	1902	261.796	PROKKA_37399	hypothetical protein	138.579
contig_11475	1902	17.0999	PROKKA_37400	hypothetical protein	21.6201
contig_11475	1902	17.0999	PROKKA_37401	hypothetical protein	26.5879
contig_11507	1898	11.6749	PROKKA_37454	hypothetical protein	14.0194
contig_11507	1898	11.6749	PROKKA_37455	hypothetical protein	9.68065
contig_11507	1898	11.6749	PROKKA_37456	hypothetical protein	13.3615
contig_12034	1817	29.038	PROKKA_38362	hypothetical protein	32.0804
contig_12167	1796	41.9282	PROKKA_38580	hypothetical protein	32.5625
contig_12216	1789	27.4215	PROKKA_38662	hypothetical protein	28.1583
contig_12216	1789	27.4215	PROKKA_38663	tRNA-Leu(taa)	14.6471
contig_12311	1775	14.4873	PROKKA_38821	hypothetical protein	18.8848
contig_12311	1775	14.4873	PROKKA_38822	hypothetical protein	11.5625
contig_12365	1769	11.5297	PROKKA_38918	hypothetical protein	13.0634
contig_12391	1766	26.9066	PROKKA_38963	hypothetical protein	28.92
contig_12402	1764	20.0198	PROKKA_38989	Viral coat protein (S domain)	17.7758
contig_12560	1741	13.753	PROKKA_39253	hypothetical protein	19.5296
contig_12639	1731	21.0375	PROKKA_39387	Phage maturation protein	20.5799
contig_12653	1727	57.1905	PROKKA_39414	Phage maturation protein	61.2245
contig_12697	1723	39.3117	PROKKA_39486	hypothetical protein	43.9948
contig_12701	1722	138.204	PROKKA_39493	Viral coat protein (S domain)	127.648
contig_12742	1718	19.1636	PROKKA_39560	hypothetical protein	8.42592
contig_12841	1705	44.9871	PROKKA_39710	Viral RNA dependent RNA polymerase	40.4729
contig_12981	1689	15.1717	PROKKA_39935	hypothetical protein	10.6599
contig_13069	1676	61.9439	PROKKA_40082	hypothetical protein	54.0915
contig_13069	1676	61.9439	PROKKA_40083	hypothetical protein	73.8363
contig_13875	1587	94.6705	PROKKA_41347	hypothetical protein	85.9609
contig_13916	1583	155.563	PROKKA_41410	hypothetical protein	370.111
contig_14256	1550	16.0852	PROKKA_41953	hypothetical protein	16.8843
contig_14256	1550	16.0852	PROKKA_41954	hypothetical protein	6.5609
contig_14398	1536	12.9831	PROKKA_42181	Viral RNA dependent RNA polymerase	11.9012
contig_15110	1474	27.0705	PROKKA_43237	hypothetical protein	9.64267
contig_15395	1452	20.1143	PROKKA_43641	WD domain%2C G-beta repeat	20.9288
contig_15438	1449	95.7929	PROKKA_43707	hypothetical protein	97.6165
contig_15468	1446	14.3465	PROKKA_43750	hypothetical protein	14.3912
contig_15571	1439	16.6477	PROKKA_43880	hypothetical protein	18.1204
contig_15571	1439	16.6477	PROKKA_43881	hypothetical protein	24.1958
contig_15571	1439	16.6477	PROKKA_43882	hypothetical protein	19.2121
contig_16050	1402	25.4215	PROKKA_44549	hypothetical protein	26.7528
contig_16312	1385	24.8982	PROKKA_44912	hypothetical protein	30.9
contig_16355	1381	26.8204	PROKKA_44980	hypothetical protein	31.5102
contig_16633	1362	16.4677	PROKKA_45360	hypothetical protein	22.1068
contig_16637	1362	28.7658	PROKKA_45364	hypothetical protein	20.2849
contig_16769	1352	29.7012	PROKKA_45541	hypothetical protein	25.1419
contig_16785	1351	6.11696	PROKKA_45560	hypothetical protein	9.26667
contig_16785	1351	6.11696	PROKKA_45561	hypothetical protein	5.69025
contig_17037	1336	47.771	PROKKA_45906	hypothetical protein	35.8838
contig_17145	1330	70.982	PROKKA_46049	hypothetical protein	132.379
contig_17145	1330	70.982	PROKKA_46050	hypothetical protein	70.9191
contig_17192	1327	9.41145	PROKKA_46109	hypothetical protein	7.227
contig_17254	1323	43.6803	PROKKA_46193	hypothetical protein	14.2869
contig_17458	1311	178.108	PROKKA_46451	hypothetical protein	410.373
contig_17806	1293	34.2134	PROKKA_46879	hypothetical protein	57.0862
contig_17973	1285	120.626	PROKKA_47116	50S ribosomal protein L3P	122.539
contig_17977	1284	89.2983	PROKKA_47120	Elongation factor G	98.589
contig_18057	1280	11.7687	PROKKA_47236	Proteasome/cyclosome repeat protein	12.1671
contig_18133	1275	81.9169	PROKKA_47325	Wos2 motif protein	89.8802
contig_18348	1263	28.5669	PROKKA_47614	RNA helicase	29.1864
contig_18418	1259	8.38443	PROKKA_47711	hypothetical protein	12.9979
contig_18439	1258	14.4746	PROKKA_47735	hypothetical protein	20.5583
contig_18495	1255	51.0024	PROKKA_47807	tRNA-Met(cat)	4.375
contig_18604	1249	16.3843	PROKKA_47951	hypothetical protein	20.1199
contig_18604	1249	16.3843	PROKKA_47952	hypothetical protein	13.8847
contig_18769	1240	31.4589	PROKKA_48154	hypothetical protein	31.8357
contig_18769	1240	31.4589	PROKKA_48155	hypothetical protein	28.9073
contig_19180	1220	29.65	PROKKA_48666	hypothetical protein	26.6123
contig_19619	1198	58.4507	PROKKA_49193	hypothetical protein	61.4547
contig_19662	1196	73.1731	PROKKA_49239	hypothetical protein	87.5079
contig_19726	1192	31.3834	PROKKA_49302	hypothetical protein	42.3729
contig_19912	1183	102.499	PROKKA_49521	hypothetical protein	137.606
contig_20254	1168	12.113	PROKKA_49899	hypothetical protein	9.89139
contig_20368	1164	12.36	PROKKA_50030	Putative viral replication protein	12.9456
contig_20392	1163	185.545	PROKKA_50059	hypothetical protein	202.536
contig_20426	1162	35.9621	PROKKA_50099	hypothetical protein	43.4628
contig_20547	1157	17.3129	PROKKA_50241	hypothetical protein	18.0173
contig_20602	1155	14.0433	PROKKA_50312	hypothetical protein	16.6313
contig_20610	1155	259.415	PROKKA_50324	hypothetical protein	323.892
contig_20610	1155	259.415	PROKKA_50325	hypothetical protein	134.086
contig_20679	1152	100.257	PROKKA_50401	hypothetical protein	140.286
contig_20914	1143	29.7856	PROKKA_50666	Copper-containing nitrite reductase precursor	29.5406
contig_21040	1139	26.8069	PROKKA_50802	hypothetical protein	22.0517
contig_21074	1137	22.3166	PROKKA_50835	hypothetical protein	17.6199
contig_21080	1137	38.9692	PROKKA_50843	hypothetical protein	95.0547
contig_21145	1135	36.3216	PROKKA_50902	hypothetical protein	28.625
contig_21145	1135	36.3216	PROKKA_50903	hypothetical protein	38.1262
contig_21152	1135	14.8766	PROKKA_50910	hypothetical protein	10.6901
contig_21243	1131	71.542	PROKKA_51021	hypothetical protein	63.298
contig_21284	1129	123.401	PROKKA_51056	hypothetical protein	107.883
contig_21608	1117	13.9839	PROKKA_51393	hypothetical protein	5.15217
contig_21628	1117	177.196	PROKKA_51410	hypothetical protein	172.098
contig_21628	1117	177.196	PROKKA_51411	hypothetical protein	249.46
contig_21669	1115	28.8117	PROKKA_51460	hypothetical protein	29.7184
contig_21797	1111	89.4177	PROKKA_51606	hypothetical protein	53.4592
contig_21953	1106	21.1492	PROKKA_51776	hypothetical protein	21.8202
contig_21956	1106	18.2152	PROKKA_51780	Geminivirus coat protein/nuclear export factor BR1 family protein	22.3572
contig_22171	1097	45.7457	PROKKA_52002	hypothetical protein	62.6014
contig_22174	1097	36.0738	PROKKA_52004	hypothetical protein	38.2895
contig_22191	1097	23.8277	PROKKA_52017	hypothetical protein	19.8176
contig_22317	1093	1152	PROKKA_52149	hypothetical protein	1313.5
contig_22317	1093	1152	PROKKA_52150	hypothetical protein	948.36
contig_22347	1092	11.2985	PROKKA_52181	hypothetical protein	16.7292
contig_22483	1087	11.2364	PROKKA_52330	PRP8 domain IV core	11.4476
contig_22666	1081	20.5301	PROKKA_52529	hypothetical protein	21.8516
contig_22666	1081	20.5301	PROKKA_52530	hypothetical protein	28.8083
contig_22731	1079	15.3948	PROKKA_52591	hypothetical protein	9.25581
contig_22735	1078	142.015	PROKKA_52597	hypothetical protein	169.958
contig_22754	1078	10.3284	PROKKA_52611	hypothetical protein	8.19872
contig_22754	1078	10.3284	PROKKA_52612	hypothetical protein	13.8889
contig_22770	1078	8.71892	PROKKA_52631	hypothetical protein	9.22436
contig_23021	1068	8.02809	PROKKA_52880	Elongation factor G	8.87699
contig_23084	1066	260.116	PROKKA_52942	hypothetical protein	117.395
contig_23147	1064	65.0592	PROKKA_53010	hypothetical protein	17.3689
contig_23147	1064	65.0592	PROKKA_53011	hypothetical protein	78.1984
contig_23149	1063	16.6594	PROKKA_53013	hypothetical protein	15.2563
contig_23173	1063	12.2531	PROKKA_53035	hypothetical protein	8.00417
contig_23173	1063	12.2531	PROKKA_53036	hypothetical protein	16.2849
contig_23177	1063	147.49	PROKKA_53042	hypothetical protein	155.201
contig_23462	1054	34.6945	PROKKA_53343	hypothetical protein	10.6635
contig_23493	1053	22.9193	PROKKA_53375	hypothetical protein	20.8837
contig_23500	1052	17.4392	PROKKA_53382	hypothetical protein	11.7923
contig_23808	1043	10.3193	PROKKA_53683	hypothetical protein	14.0513
contig_23868	1041	36.6263	PROKKA_53742	hypothetical protein	50.0493
contig_24102	1033	7.39303	PROKKA_53978	hypothetical protein	7.11733
contig_24272	1028	14.9261	PROKKA_54158	hypothetical protein	24.0919
contig_24359	1025	14.2937	PROKKA_54247	hypothetical protein	18.1039
contig_24596	1017	23.5782	PROKKA_54482	I/LWEQ domain protein	20.2726
contig_24653	1015	8.55666	PROKKA_54536	hypothetical protein	8.84452
contig_24683	1014	11.9921	PROKKA_54571	hypothetical protein	9.73738
contig_24867	1009	8.47968	PROKKA_54751	hypothetical protein	8.23678
contig_24877	1009	31.3895	PROKKA_54759	hypothetical protein	30.3992
contig_24880	1009	13.4014	PROKKA_54762	hypothetical protein	26.8902
contig_24923	1008	11.878	PROKKA_54804	hypothetical protein	10.6884
contig_24923	1008	11.878	PROKKA_54805	hypothetical protein	7.66216
contig_24940	1007	11.9424	PROKKA_54820	hypothetical protein	25.4513
contig_24940	1007	11.9424	PROKKA_54821	hypothetical protein	6.72222
contig_24952	1007	22.2502	PROKKA_54830	hypothetical protein	11.0798
contig_24961	1006	53.999	PROKKA_54841	hypothetical protein	44.4153
contig_25056	1003	15.668	PROKKA_54940	hypothetical protein	14.3176
contig_25065	1003	40.4347	PROKKA_54948	hypothetical protein	35.9778
contig_25074	1003	170.772	PROKKA_54958	hypothetical protein	105.577
contig_25131	1001	17.7213	PROKKA_55021	Phage tail sheath protein	18.8057
contig_25156	1001	42.977	PROKKA_55046	hypothetical protein	40.3016
contig_25175	1000	15.942	PROKKA_55060	hypothetical protein	13.103
contig_25467	992	31.4012	PROKKA_55358	hypothetical protein	35.7357
contig_25472	991	11.337	PROKKA_55363	hypothetical protein	13.6172
contig_25475	991	54.6216	PROKKA_55365	hypothetical protein	62.3244
contig_25514	990	7.90909	PROKKA_55403	hypothetical protein	9.33333
contig_25547	989	47.1759	PROKKA_55436	hypothetical protein	71.5928
contig_25638	987	14.7538	PROKKA_55528	Viral RNA dependent RNA polymerase	15.0021
contig_25666	987	25.5066	PROKKA_55554	NADH-quinone oxidoreductase subunit H	30.8199
contig_25857	981	17.0285	PROKKA_55741	hypothetical protein	21.2555
contig_25946	979	9.54648	PROKKA_55842	hypothetical protein	8.35585
contig_25992	978	50.3885	PROKKA_55895	hypothetical protein	64.5081
contig_26105	975	27.9446	PROKKA_55994	hypothetical protein	31.4166
contig_26116	975	18.12	PROKKA_56004	hypothetical protein	20.6379
contig_26582	963	19.5971	PROKKA_56454	hypothetical protein	5.37113
contig_27115	951	24.041	PROKKA_56923	hypothetical protein	3.04412
contig_27123	951	27.1504	PROKKA_56929	Flagellin	30.1196
contig_27208	949	74.1528	PROKKA_56997	hypothetical protein	64.8007
contig_27617	939	23.7625	PROKKA_57359	tRNA-Glu(ttc)	29.6338
contig_27691	937	26.6222	PROKKA_57417	hypothetical protein	16.7831
contig_27786	935	75.6941	PROKKA_57502	hypothetical protein	83.9999
contig_27786	935	75.6941	PROKKA_57503	hypothetical protein	12.1884
contig_27799	935	12.5219	PROKKA_57517	hypothetical protein	14.5473
contig_27799	935	12.5219	PROKKA_57518	hypothetical protein	12.5767
contig_27911	932	47.2339	PROKKA_57626	hypothetical protein	29.2911
contig_27932	932	15.0783	PROKKA_57646	hypothetical protein	12.0494
contig_27951	932	9.3927	PROKKA_57661	hypothetical protein	7.43939
contig_27956	931	12.2202	PROKKA_57668	hypothetical protein	8.90411
contig_28161	927	8.21252	PROKKA_57850	hypothetical protein	9.32782
contig_28415	921	11.5885	PROKKA_58067	Viral RNA dependent RNA polymerase	9.9854
contig_28569	918	171.352	PROKKA_58219	hypothetical protein	81.387
contig_28651	916	83.8122	PROKKA_58287	50S ribosomal protein L34e	85.3266
contig_28964	909	13.4378	PROKKA_58562	hypothetical protein	6.8
contig_28964	909	13.4378	PROKKA_58563	hypothetical protein	23.0809
contig_28964	909	13.4378	PROKKA_58564	hypothetical protein	18.5625
contig_29049	907	12.3186	PROKKA_58644	hypothetical protein	8.05747
contig_29144	905	9.6674	PROKKA_58733	hypothetical protein	7.83796
contig_29144	905	9.6674	PROKKA_58734	hypothetical protein	12.0682
contig_29177	904	19.3352	PROKKA_58762	hypothetical protein	23.4167
contig_29273	902	40.9446	PROKKA_58844	Papain family cysteine protease	44.1576
contig_29512	897	21.417	PROKKA_59058	hypothetical protein	19.7207
contig_30014	887	11.7306	PROKKA_59497	hypothetical protein	13.6547
contig_30393	879	110.389	PROKKA_59796	WD domain%2C G-beta repeat	109.475
contig_30457	878	68.2255	PROKKA_59841	hypothetical protein	61.5603
contig_30734	873	22.2394	PROKKA_60064	hypothetical protein	26.1952
contig_30738	873	7.89347	PROKKA_60069	hypothetical protein	6.84018
contig_30750	873	25.7492	PROKKA_60078	hypothetical protein	31.0089
contig_30795	872	15.0229	PROKKA_60111	hypothetical protein	32.7385
contig_30816	872	16.8911	PROKKA_60127	hypothetical protein	32.0096
contig_30858	871	10.4512	PROKKA_60156	30S ribosomal protein S4	10.6843
contig_30859	871	61.5087	PROKKA_60157	hypothetical protein	54.0119
contig_31001	868	13.9113	PROKKA_60258	hypothetical protein	18.6592
contig_31115	866	38.7067	PROKKA_60355	hypothetical protein	17.1374
contig_31205	864	13.6655	PROKKA_60432	Malate dehydrogenase	14.4527
contig_31326	862	14.2517	PROKKA_60532	hypothetical protein	17.6354
contig_31535	858	56.9277	PROKKA_60689	30S ribosomal protein S2	61.1276
contig_31592	857	15.7608	PROKKA_60733	hypothetical protein	15.3693
contig_31639	856	15.8037	PROKKA_60769	hypothetical protein	6.9899
contig_31644	856	24.4007	PROKKA_60774	hypothetical protein	21.3672
contig_31791	853	8.36577	PROKKA_60892	hypothetical protein	9.34687
contig_31859	851	9.29847	PROKKA_60944	hypothetical protein	14.5106
contig_31955	850	32.8059	PROKKA_61025	hypothetical protein	29.3516
contig_32009	849	90.4818	PROKKA_61069	hypothetical protein	58.647
contig_32079	847	31.2515	PROKKA_61124	Multicopper oxidase	32.6072
contig_32150	846	22.87	PROKKA_61175	hypothetical protein	20.0376
contig_32233	844	22.981	PROKKA_61240	hypothetical protein	22.185
contig_32325	843	22.2325	PROKKA_61318	hypothetical protein	38.529
contig_32593	838	19.8747	PROKKA_61545	hypothetical protein	27.4704
contig_32699	836	14.0132	PROKKA_61631	hypothetical protein	15.3361
contig_32768	835	111.061	PROKKA_61677	hypothetical protein	91.3936
contig_32871	833	7.20528	PROKKA_61767	hypothetical protein	7.38144
contig_32895	833	5.71668	PROKKA_61789	hypothetical protein	9.73469
contig_32901	833	18.8523	PROKKA_61793	hypothetical protein	14.3735
contig_33034	830	7.76867	PROKKA_61883	hypothetical protein	8.69945
contig_33034	830	7.76867	PROKKA_61884	hypothetical protein	8.03213
contig_33089	830	14.5771	PROKKA_61926	hypothetical protein	11.6314
contig_33107	830	17.7916	PROKKA_61937	hypothetical protein	19.8107
contig_33161	829	15.5935	PROKKA_61977	hypothetical protein	25.8842
contig_33259	827	8.0919	PROKKA_62060	hypothetical protein	10.4529
contig_33436	824	6.91504	PROKKA_62199	hypothetical protein	5.04762
contig_33436	824	6.91504	PROKKA_62200	hypothetical protein	4.32787
contig_33513	823	37.8992	PROKKA_62251	Putative cystathionine beta-synthase	26.6485
contig_33517	823	247.331	PROKKA_62254	hypothetical protein	368.908
contig_33537	823	26.825	PROKKA_62270	Bacterial actin-related protein	27.2627
contig_33700	820	9.22195	PROKKA_62388	hypothetical protein	13.6108
contig_33872	818	19.5012	PROKKA_62515	Geminivirus coat protein/nuclear export factor BR1 family protein	22.3528
contig_33973	816	83.4877	PROKKA_62590	30S ribosomal protein S3Ae	85.0879
contig_33990	815	25.1521	PROKKA_62601	hypothetical protein	19.6111
contig_34060	814	17.7445	PROKKA_62646	hypothetical protein	26.7703
contig_34125	813	8.25953	PROKKA_62698	hypothetical protein	10.1286
contig_34149	813	20.0197	PROKKA_62720	hypothetical protein	47.3921
contig_34377	809	9.94437	PROKKA_62874	hypothetical protein	12.7386
contig_34378	809	19.3028	PROKKA_62875	hypothetical protein	25.4305
contig_34492	807	20.6121	PROKKA_62966	hypothetical protein	4.41844
contig_34606	806	47.6054	PROKKA_63059	hypothetical protein	36.5463
contig_34691	804	21.5572	PROKKA_63128	hypothetical protein	24.6345
contig_34812	803	7.29639	PROKKA_63218	hypothetical protein	6.88596
contig_34849	802	21.1135	PROKKA_63244	Membrane-associated apoptosis protein	17.642
contig_34854	802	5.89651	PROKKA_63248	hypothetical protein	5.44326
contig_35239	795	5.93459	PROKKA_63535	hypothetical protein	8.53333
contig_35252	795	24.8239	PROKKA_63543	hypothetical protein	34.1309
contig_35280	795	8.07044	PROKKA_63569	hypothetical protein	9.03459
contig_35331	794	24.4005	PROKKA_63603	Elongation factor Tu	13.1586
contig_35367	793	25.9987	PROKKA_63628	Serine/threonine-protein kinase PrkC	18.6553
contig_35377	793	25.7377	PROKKA_63636	hypothetical protein	30.0826
contig_35541	791	45.0228	PROKKA_63759	hypothetical protein	54.5798
contig_35785	787	33.9949	PROKKA_63908	hypothetical protein	33.7458
contig_35801	787	76.8653	PROKKA_63919	30S ribosomal protein S3	85.0455
contig_36034	784	10.5383	PROKKA_64083	Serine/threonine-protein kinase A	12.4054
contig_36076	783	9.30396	PROKKA_64112	hypothetical protein	11.7203
contig_36181	782	11.0985	PROKKA_64190	hypothetical protein	11.6612
contig_36207	781	11.9206	PROKKA_64210	hypothetical protein	10.1485
contig_36283	780	5.47179	PROKKA_64267	HEAT repeat protein	5.67227
contig_36408	778	22.6234	PROKKA_64357	WD domain%2C G-beta repeat	19.4027
contig_36438	778	33.7648	PROKKA_64372	hypothetical protein	21.5364
contig_36499	777	38.9215	PROKKA_64414	hypothetical protein	52.7553
contig_36509	777	20.4955	PROKKA_64422	hypothetical protein	22.6146
contig_36577	776	17.5284	PROKKA_64478	hypothetical protein	12.1358
contig_36661	774	36.7093	PROKKA_64539	hypothetical protein	37.6571
contig_36718	774	15.0853	PROKKA_64582	hypothetical protein	17.9342
contig_37048	769	97.3017	PROKKA_64817	hypothetical protein	68.4563
contig_37083	769	4.88037	PROKKA_64837	hypothetical protein	5.70085
contig_37168	768	11.763	PROKKA_64892	hypothetical protein	9.86822
contig_37168	768	11.763	PROKKA_64893	hypothetical protein	15.9048
contig_37427	764	78.0615	PROKKA_65078	hypothetical protein	22.5814
contig_37480	763	7.00655	PROKKA_65117	hypothetical protein	8.54649
contig_37522	763	8.93709	PROKKA_65140	50S ribosomal protein L24	11.5339
contig_37522	763	8.93709	PROKKA_65141	50S ribosomal protein L14	7.06032
contig_37597	762	22.7585	PROKKA_65189	hypothetical protein	13.7595
contig_37834	759	5.71804	PROKKA_65354	hypothetical protein	6.46886
contig_37961	757	44.1387	PROKKA_65456	hypothetical protein	30.0285
contig_38340	752	62.5505	PROKKA_65712	hypothetical protein	57.6173
contig_38396	751	8.40879	PROKKA_65759	hypothetical protein	6.5381
contig_38572	749	29.9786	PROKKA_65882	hypothetical protein	33.4931
contig_38635	748	40.9011	PROKKA_65928	hypothetical protein	30.7342
contig_38694	747	11.0442	PROKKA_65972	hypothetical protein	11.8056
contig_38699	747	6.96921	PROKKA_65976	hypothetical protein	8.82022
contig_38738	747	24.9358	PROKKA_66002	Capsid protein (F protein)	20.6374
contig_38783	746	62.5724	PROKKA_66030	hypothetical protein	44.3333
contig_38825	746	67.6756	PROKKA_66051	hypothetical protein	88.594
contig_38909	745	63.7718	PROKKA_66110	hypothetical protein	44.3911
contig_38968	744	13.8965	PROKKA_66148	hypothetical protein	13.9762
contig_38968	744	13.8965	PROKKA_66149	hypothetical protein	16.5571
contig_39444	738	15.378	PROKKA_66469	hypothetical protein	10.902
contig_39572	736	26.4728	PROKKA_66553	hypothetical protein	12.7829
contig_39577	736	126.245	PROKKA_66557	50S ribosomal protein L15e	142.33
contig_39582	736	20.3886	PROKKA_66560	Cathepsin propeptide inhibitor domain (I29)	20.7768
contig_39857	733	39.9987	PROKKA_66738	hypothetical protein	35.46
contig_39902	733	27.1746	PROKKA_66763	hypothetical protein	16.1472
contig_40187	729	10.8162	PROKKA_66967	hypothetical protein	3.48333
contig_40248	728	9.74314	PROKKA_67013	hypothetical protein	8.57559
contig_40636	724	16.587	PROKKA_67266	hypothetical protein	20.2026
contig_40825	722	9.3989	PROKKA_67392	hypothetical protein	11.575
contig_41012	720	166.024	PROKKA_67505	hypothetical protein	232.79
contig_41092	719	46.9986	PROKKA_67558	hypothetical protein	42.0796
contig_41164	718	12.0446	PROKKA_67606	hypothetical protein	8.35238
contig_41899	709	24.952	PROKKA_68087	hypothetical protein	14.6092
contig_41923	709	7.11424	PROKKA_68107	hypothetical protein	7.10476
contig_42099	707	7.33097	PROKKA_68218	hypothetical protein	7.86508
contig_42283	705	15.078	PROKKA_68346	hypothetical protein	13.9943
contig_42398	703	44.3983	PROKKA_68423	hypothetical protein	59.1503
contig_42430	703	18.414	PROKKA_68451	iron-dicitrate transporter ATP-binding subunit	18.3169
contig_42503	702	10.7792	PROKKA_68488	hypothetical protein	11.4773
contig_42616	701	179.729	PROKKA_68560	hypothetical protein	223.647
contig_42895	698	11.5845	PROKKA_68736	hypothetical protein	8.82692
contig_42963	697	11.4921	PROKKA_68780	hypothetical protein	14.7623
contig_42975	697	22.0703	PROKKA_68786	hypothetical protein	13.5307
contig_43014	696	18.5158	PROKKA_68811	hypothetical protein	19.014
contig_43019	696	42.0015	PROKKA_68814	hypothetical protein	44.6787
contig_43063	696	4.50144	PROKKA_68847	hypothetical protein	5.02315
contig_43168	695	13.1352	PROKKA_68923	hypothetical protein	13.386
contig_43238	694	21.255	PROKKA_68966	hypothetical protein	29.9141
contig_43716	689	10.6226	PROKKA_69252	hypothetical protein	10.3125
contig_43787	688	6.64244	PROKKA_69297	Large eukaryotic DNA virus major capsid protein	7.15017
contig_44173	684	5.11111	PROKKA_69525	hypothetical protein	5.03921
contig_44407	681	14.0103	PROKKA_69663	hypothetical protein	18.9914
contig_44407	681	14.0103	PROKKA_69664	hypothetical protein	9.07591
contig_44439	681	14.304	PROKKA_69681	hypothetical protein	14.6903
contig_44443	681	11.1513	PROKKA_69684	hypothetical protein	15.2366
contig_44554	680	52.6132	PROKKA_69756	hypothetical protein	39.8143
contig_44622	679	11.2916	PROKKA_69799	hypothetical protein	12.2617
contig_44682	679	12.7997	PROKKA_69838	hypothetical protein	13.6364
contig_44850	677	243.509	PROKKA_69925	hypothetical protein	123.354
contig_45071	675	11.2059	PROKKA_70056	hypothetical protein	12.4124
contig_45160	674	10.4896	PROKKA_70102	hypothetical protein	11.791
contig_45378	671	9.57527	PROKKA_70230	hypothetical protein	11.1242
contig_45534	670	23.1269	PROKKA_70316	hypothetical protein	24.0323
contig_45768	668	36.5524	PROKKA_70447	hypothetical protein	26.9409
contig_45784	667	50.5667	PROKKA_70457	hypothetical protein	78.3961
contig_45784	667	50.5667	PROKKA_70458	hypothetical protein	18.1137
contig_45990	665	13.1654	PROKKA_70566	hypothetical protein	17.1783
contig_46160	664	9.82079	PROKKA_70677	Cysteine--tRNA ligase	10.5725
contig_46795	657	49.5373	PROKKA_71050	hypothetical protein	46.6457
contig_46834	657	72.7458	PROKKA_71064	hypothetical protein	83.1475
contig_47028	655	109.97	PROKKA_71181	hypothetical protein	28.9394
contig_47070	655	17.1282	PROKKA_71203	hypothetical protein	19.2622
contig_47104	654	113.248	PROKKA_71226	50S ribosomal protein LX	137.32
contig_47119	654	9.31345	PROKKA_71236	hypothetical protein	7.76271
contig_47226	653	8.09494	PROKKA_71288	hypothetical protein	10.828
contig_47389	652	16.2117	PROKKA_71388	T4-like virus tail tube protein gp19	21.4473
contig_47545	650	5.93693	PROKKA_71476	hypothetical protein	5.00606
contig_47630	650	20.26	PROKKA_71527	hypothetical protein	18.2112
contig_47642	650	14.4585	PROKKA_71535	hypothetical protein	7.84238
contig_47722	649	11.5593	PROKKA_71580	hypothetical protein	3.48413
contig_47934	647	72.7203	PROKKA_71701	hypothetical protein	90.8285
contig_48032	646	16.8963	PROKKA_71754	hypothetical protein	16.9727
contig_48253	644	9.44566	PROKKA_71884	hypothetical protein	9.27293
contig_48329	643	9.91602	PROKKA_71925	hypothetical protein	17.6867
contig_48473	642	11.5826	PROKKA_72002	hypothetical protein	12.6016
contig_48543	641	24.8315	PROKKA_72033	hypothetical protein	25.9722
contig_48613	641	7.69111	PROKKA_72078	hypothetical protein	6.59732
contig_48818	639	5.56338	PROKKA_72191	hypothetical protein	6.06884
contig_48976	637	8.43957	PROKKA_72287	hypothetical protein	11.9208
contig_49125	636	206.995	PROKKA_72370	hypothetical protein	33.3958
contig_49563	632	30.0301	PROKKA_72619	hypothetical protein	31.9691
contig_49634	631	8.71791	PROKKA_72653	hypothetical protein	14.7589
contig_49634	631	8.71791	PROKKA_72654	hypothetical protein	5.96899
contig_49650	631	10.4041	PROKKA_72663	hypothetical protein	8.83838
contig_49794	630	52.7063	PROKKA_72737	hypothetical protein	60.0775
contig_49809	630	14.5667	PROKKA_72747	hypothetical protein	14.6835
contig_49820	630	5.16984	PROKKA_72754	hypothetical protein	4.86946
contig_49842	629	9.49603	PROKKA_72767	hypothetical protein	11.9044
contig_49874	629	26.4801	PROKKA_72785	hypothetical protein	32.8582
contig_49954	629	9.22257	PROKKA_72824	30S ribosomal protein S4e	10.1418
contig_50045	628	5.40605	PROKKA_72875	hypothetical protein	6.03921
contig_50094	627	19.7129	PROKKA_72898	hypothetical protein	28.5939
contig_50164	627	5.89633	PROKKA_72935	hypothetical protein	5.92593
contig_50253	626	31.3754	PROKKA_72977	hypothetical protein	14.658
contig_50388	625	29.9488	PROKKA_73058	hypothetical protein	23.153
contig_50520	624	186.25	PROKKA_73133	hypothetical protein	78.9445
contig_50527	624	14.3301	PROKKA_73137	hypothetical protein	16.8333
contig_50656	623	7.17336	PROKKA_73213	hypothetical protein	7.02433
contig_50696	622	8.53698	PROKKA_73239	tRNA-Arg(tct)	10.4286
contig_50696	622	8.53698	PROKKA_73240	hypothetical protein	9.9883
contig_50696	622	8.53698	PROKKA_73241	hypothetical protein	7.5812
contig_50914	621	31.7327	PROKKA_73356	hypothetical protein	54.7027
contig_50968	620	10.621	PROKKA_73381	hypothetical protein	7.18301
contig_50993	620	111.289	PROKKA_73391	hypothetical protein	206.376
contig_50993	620	111.289	PROKKA_73392	hypothetical protein	62.9131
contig_51007	620	8.78064	PROKKA_73399	hypothetical protein	11.2833
contig_51007	620	8.78064	PROKKA_73400	hypothetical protein	11.399
contig_51108	619	16.8158	PROKKA_73446	hypothetical protein	14.5762
contig_51138	619	5.70113	PROKKA_73465	hypothetical protein	6.47985
contig_51161	619	28.7932	PROKKA_73478	PCI domain protein	16.8939
contig_51175	619	7.84815	PROKKA_73484	hypothetical protein	6.52593
contig_51272	618	7.38835	PROKKA_73541	hypothetical protein	6.30278
contig_51296	618	90.1877	PROKKA_73554	30S ribosomal protein S17	108.639
contig_51426	617	16.1442	PROKKA_73621	hypothetical protein	7.59524
contig_51462	616	16.1396	PROKKA_73640	Papain family cysteine protease	15.5876
contig_51613	615	17.3024	PROKKA_73701	hypothetical protein	24.0049
contig_51810	614	11.2329	PROKKA_73805	hypothetical protein	10.0575
contig_51821	614	6.42182	PROKKA_73809	hypothetical protein	7.58519
contig_51838	613	68.0293	PROKKA_73815	hypothetical protein	91.7062
contig_51935	613	4.82871	PROKKA_73865	hypothetical protein	4.26802
contig_51952	613	21.584	PROKKA_73876	tRNA-Ile(gat)	25.5753
contig_51952	613	21.584	PROKKA_73877	tRNA-Asp(gtc)	28.6438
contig_51975	612	12.0425	PROKKA_73888	50S ribosomal protein L13P	12.204
contig_52029	612	20.4918	PROKKA_73922	hypothetical protein	24.985
contig_52052	612	9.93137	PROKKA_73936	hypothetical protein	9.75868
contig_52072	612	12.7533	PROKKA_73945	hypothetical protein	25.102
contig_52086	611	6.60885	PROKKA_73955	hypothetical protein	4.88333
contig_52171	611	68.9018	PROKKA_73999	30S ribosomal protein S8e	71.3315
contig_52280	610	7.43278	PROKKA_74049	hypothetical protein	4.67567
contig_52292	610	14.941	PROKKA_74056	hypothetical protein	16.3452
contig_52437	609	98.6224	PROKKA_74122	hypothetical protein	123.145
contig_52524	608	11.9572	PROKKA_74164	hypothetical protein	6.57436
contig_52830	605	17.357	PROKKA_74323	hypothetical protein	19.3826
contig_52908	605	83.4925	PROKKA_74355	D-xylulose reductase	63.9397
contig_52994	604	5.1043	PROKKA_74395	hypothetical protein	6.16078
contig_53044	604	17.899	PROKKA_74416	hypothetical protein	37.5641
contig_53085	603	55.8856	PROKKA_74430	Papain family cysteine protease	81.081
contig_53091	603	13.8557	PROKKA_74433	Calreticulin family protein	14.7751
contig_53309	602	9.46677	PROKKA_74552	hypothetical protein	8.4636
contig_53428	601	29.0017	PROKKA_74599	hypothetical protein	31.3059
contig_53489	600	6.59333	PROKKA_74624	50S ribosomal protein L13P	6.85689
contig_53517	600	31.2633	PROKKA_74641	hypothetical protein	3.60387
contig_53662	599	33.1419	PROKKA_74717	hypothetical protein	31.1208
contig_53814	598	29.0552	PROKKA_74793	Periplasmic nitrate reductase%2C electron transfer subunit precursor	22.3154
contig_53856	597	12.1642	PROKKA_74808	hypothetical protein	12.7129
contig_53867	597	13.6013	PROKKA_74814	hypothetical protein	16.967
contig_53896	597	41.412	PROKKA_74826	hypothetical protein	38.1295
contig_54074	596	5.4849	PROKKA_74912	hypothetical protein	5.9115
contig_54282	594	14.2963	PROKKA_75012	Cytochrome b/c1	19.8498
contig_54352	594	7.54209	PROKKA_75042	hypothetical protein	4.82437
contig_54429	593	37.7791	PROKKA_75077	hypothetical protein	33.042
contig_54667	592	53.9561	PROKKA_75203	hypothetical protein	49.2089
contig_54879	590	6.15763	PROKKA_75305	hypothetical protein	5.93151
contig_54951	590	16.5593	PROKKA_75341	Cupin domain protein	17.7859
contig_55040	589	34.6299	PROKKA_75378	ARP2/3 complex ARPC3 (21 kDa) subunit	36.5774
contig_55054	589	9.72496	PROKKA_75386	hypothetical protein	14.2797
contig_55104	588	23.1156	PROKKA_75415	hypothetical protein	28.7835
contig_55223	587	13.4753	PROKKA_75466	hypothetical protein	12.4155
contig_55305	587	4.71721	PROKKA_75501	50S ribosomal protein L4	3.18889
contig_55305	587	4.71721	PROKKA_75502	50S ribosomal protein L4	6.25731
contig_55307	587	89.4838	PROKKA_75503	hypothetical protein	76.0001
contig_55418	586	11.8447	PROKKA_75559	hypothetical protein	7.00529
contig_55556	585	33.3607	PROKKA_75628	hypothetical protein	6.75439
contig_55570	585	18.4923	PROKKA_75634	iron-dicitrate transporter ATP-binding subunit	18.9583
contig_55685	584	46.9555	PROKKA_75695	hypothetical protein	70.0151
contig_55736	584	46.7552	PROKKA_75717	hypothetical protein	34.1829
contig_55826	583	33.9897	PROKKA_75760	hypothetical protein	4.46053
contig_55982	582	10.2423	PROKKA_75835	Chlamydia-phage Chp2 scaffold (Chlamy_scaf)	10.8322
contig_56472	579	23.9689	PROKKA_76076	hypothetical protein	22.6774
contig_56569	578	51.4827	PROKKA_76121	hypothetical protein	30.9158
contig_56654	577	10.1369	PROKKA_76165	Tubulin/FtsZ family%2C GTPase domain	9.56379
contig_56702	577	69.7677	PROKKA_76191	hypothetical protein	70.8755
contig_56755	577	204.234	PROKKA_76216	Skp1 family%2C dimerisation domain	234.737
contig_56804	576	6.66493	PROKKA_76246	hypothetical protein	8.46714
contig_56869	576	15.0851	PROKKA_76279	hypothetical protein	14.3936
contig_56876	576	5.25868	PROKKA_76282	hypothetical protein	6.42257
contig_56885	576	90.6458	PROKKA_76288	hypothetical protein	102.133
contig_56903	576	15.8073	PROKKA_76299	hypothetical protein	6.69484
contig_57025	575	11.8487	PROKKA_76349	hypothetical protein	6
contig_57093	574	6.81011	PROKKA_76383	Methionine biosynthesis protein MetW	9.56808
contig_57157	574	5.8554	PROKKA_76421	hypothetical protein	6.04086
contig_57218	574	5.62718	PROKKA_76448	Putative cell wall binding repeat 2	6.50694
contig_57308	573	69.9529	PROKKA_76493	V-type sodium ATPase subunit K	71.5927
contig_57316	573	4.89529	PROKKA_76497	hypothetical protein	4.72549
contig_57483	572	20.4318	PROKKA_76588	hypothetical protein	25.8522
contig_57572	571	7.8126	PROKKA_76632	hypothetical protein	8.12292
contig_57647	571	14.0543	PROKKA_76668	hypothetical protein	20.2809
contig_57704	570	36.4982	PROKKA_76696	hypothetical protein	27.6111
contig_57756	570	6.31052	PROKKA_76726	hypothetical protein	5.93229
contig_57830	570	5.31228	PROKKA_76772	hypothetical protein	5.95833
contig_57907	569	27.9244	PROKKA_76808	hypothetical protein	11.9583
contig_58017	568	9.22887	PROKKA_76857	hypothetical protein	9.96923
contig_58049	568	10.2782	PROKKA_76876	Lecithin:cholesterol acyltransferase	13.6743
contig_58189	567	32.3263	PROKKA_76941	ATP synthase epsilon chain	33.0692
contig_58355	566	2.63074	PROKKA_77027	hypothetical protein	3.52444
contig_58382	566	87.5088	PROKKA_77043	hypothetical protein	79.7761
contig_58437	566	3.90989	PROKKA_77068	hypothetical protein	3.13939
contig_58487	565	6.6708	PROKKA_77093	hypothetical protein	4.92157
contig_58625	564	9.65071	PROKKA_77164	hypothetical protein	9.35155
contig_58631	564	21.2872	PROKKA_77166	hypothetical protein	19.7636
contig_58811	563	5.23979	PROKKA_77268	hypothetical protein	5.54248
contig_58873	563	12.2789	PROKKA_77292	hypothetical protein	9.92694
contig_58880	563	77.3873	PROKKA_77296	hypothetical protein	132.172
contig_58964	562	54.3915	PROKKA_77334	hypothetical protein	55.0502
contig_59102	561	24.8342	PROKKA_77417	hypothetical protein	36.9843
contig_59152	561	5.8574	PROKKA_77439	RNA recognition motif. (a.k.a. RRM%2C RBD%2C or RNP domain)	3.94167
contig_59181	561	4.30838	PROKKA_77454	hypothetical protein	4.50916
contig_59210	561	16.3832	PROKKA_77471	hypothetical protein	18.8962
contig_59496	559	12.6386	PROKKA_77607	hypothetical protein	7.24413
contig_59590	558	8.04481	PROKKA_77650	hypothetical protein	5.16049
contig_59810	557	3.51346	PROKKA_77741	hypothetical protein	3.28723
contig_59905	556	3.18705	PROKKA_77786	hypothetical protein	3.16667
contig_59946	556	64.6583	PROKKA_77804	hypothetical protein	57.3296
contig_60069	555	46.3441	PROKKA_77854	hypothetical protein	25.8688
contig_60128	555	38.1045	PROKKA_77885	hypothetical protein	46.2113
contig_60269	554	12.0776	PROKKA_77940	hypothetical protein	10.5019
contig_60335	554	10.6661	PROKKA_77970	hypothetical protein	10.7829
contig_60598	552	16.7391	PROKKA_78077	hypothetical protein	15.0779
contig_60663	551	8.25227	PROKKA_78104	hypothetical protein	10.0081
contig_60695	551	7.85481	PROKKA_78123	hypothetical protein	8.15385
contig_60773	551	23.5554	PROKKA_78153	Ras family protein	21.781
contig_60923	550	19.1491	PROKKA_78226	hypothetical protein	6.15812
contig_61082	549	41.8852	PROKKA_78303	hypothetical protein	37.7282
contig_61259	547	6.42779	PROKKA_78385	hypothetical protein	3.52736
contig_61435	546	11.0385	PROKKA_78453	hypothetical protein	9.97814
contig_61444	546	7.93957	PROKKA_78458	hypothetical protein	9.56481
contig_61555	545	64.2312	PROKKA_78511	hypothetical protein	63.438
contig_61625	545	125.622	PROKKA_78546	hypothetical protein	126.987
contig_61736	544	132.351	PROKKA_78589	hypothetical protein	303.52
contig_61935	543	10.151	PROKKA_78682	hypothetical protein	9.86163
contig_62075	542	6.64945	PROKKA_78743	hypothetical protein	8.60897
contig_62128	542	68.9613	PROKKA_78772	Outer membrane lipoprotein Omp16 precursor	90.7692
contig_62151	542	739.141	PROKKA_78777	Core histone H2A/H2B/H3/H4	856.741
contig_62195	542	14.072	PROKKA_78795	hypothetical protein	13.9085
contig_62428	540	21.5222	PROKKA_78920	hypothetical protein	10.7582
contig_62468	540	10.9296	PROKKA_78937	hypothetical protein	8.257
contig_62588	539	10.4378	PROKKA_78993	hypothetical protein	16.4419
contig_62637	539	5.44898	PROKKA_79017	hypothetical protein	5.18638
contig_62675	539	122.879	PROKKA_79030	Core histone H2A/H2B/H3/H4	144.686
contig_62979	537	7.90503	PROKKA_79170	hypothetical protein	8.66667
contig_62982	537	14.2235	PROKKA_79173	hypothetical protein	14.99
contig_63017	537	33.54	PROKKA_79191	Cytoplasmic Fragile-X interacting family protein	32.2121
contig_63277	535	102.071	PROKKA_79302	30S ribosomal protein S15P	118.654
contig_63435	534	10.8315	PROKKA_79366	hypothetical protein	11.1271
contig_63447	534	3.45131	PROKKA_79373	30S ribosomal protein S18	3.10145
contig_63550	534	17.4588	PROKKA_79418	hypothetical protein	18.8785
contig_63558	534	9.39699	PROKKA_79421	50S ribosomal protein L13	9.82284
contig_63786	532	28.0526	PROKKA_79512	hypothetical protein	16.8955
contig_63956	531	5.49529	PROKKA_79588	hypothetical protein	5.6875
contig_64030	531	7.16007	PROKKA_79612	hypothetical protein	9.47799
contig_64111	530	5.00944	PROKKA_79651	hypothetical protein	5.43162
contig_64189	530	9.32452	PROKKA_79685	hypothetical protein	9.59481
contig_64336	529	7.42155	PROKKA_79741	hypothetical protein	8.08029
contig_64362	529	23.7316	PROKKA_79751	Chaperone protein DnaK	25.4146
contig_64418	529	43.2722	PROKKA_79776	hypothetical protein	58.2638
contig_64485	528	7.44507	PROKKA_79803	hypothetical protein	10.7083
contig_64488	528	5.05681	PROKKA_79806	50S ribosomal protein L21e	5.55188
contig_64494	528	17.9602	PROKKA_79810	hypothetical protein	14.8293
contig_64516	528	10.5095	PROKKA_79820	Coenzyme PQQ synthesis protein D	6.84674
contig_64658	527	8.93548	PROKKA_79877	hypothetical protein	10.2033
contig_64664	527	219.37	PROKKA_79880	hypothetical protein	231.81
contig_64722	527	13.8937	PROKKA_79902	hypothetical protein	12.0072
contig_64790	527	37.3188	PROKKA_79932	Clathrin light chain	47
contig_64829	526	27.7395	PROKKA_79945	hypothetical protein	21.1013
contig_64877	526	10.5856	PROKKA_79964	Cbb3-type cytochrome c oxidase subunit CcoP	11.7222
contig_65000	525	70.5848	PROKKA_80017	50S ribosomal protein L24P	69.4542
contig_65338	524	12.2805	PROKKA_80155	hypothetical protein	12.7692
contig_65632	522	25.0192	PROKKA_80258	hypothetical protein	24.4192
contig_65642	522	23.6149	PROKKA_80262	AIG1 family protein	24.025
contig_65646	522	34.5134	PROKKA_80265	hypothetical protein	5.44444
contig_65702	522	8.90997	PROKKA_80288	hypothetical protein	8.08824
contig_65739	521	5.21881	PROKKA_80303	hypothetical protein	4.95045
contig_65853	521	7.26488	PROKKA_80347	hypothetical protein	7.81935
contig_65869	521	47.1708	PROKKA_80352	hypothetical protein	18.6473
contig_65891	521	15.0422	PROKKA_80362	hypothetical protein	17.7212
contig_65969	520	23.6173	PROKKA_80384	hypothetical protein	48.8174
contig_66027	520	13.3	PROKKA_80413	hypothetical protein	14.6074
contig_66028	520	4.68846	PROKKA_80414	hypothetical protein	5.72821
contig_66090	520	21.825	PROKKA_80443	hypothetical protein	15.6415
contig_66269	519	29.8728	PROKKA_80513	hypothetical protein	22.9528
contig_66279	519	29.9461	PROKKA_80519	hypothetical protein	29.681
contig_66441	518	12.4189	PROKKA_80585	hypothetical protein	12.2747
contig_66657	517	6.42166	PROKKA_80680	hypothetical protein	9.0644
contig_66664	517	32.0194	PROKKA_80682	hypothetical protein	28.5212
contig_66712	516	13.7868	PROKKA_80707	Periplasmic dipeptide transport protein precursor	10.2732
contig_66714	516	12.6957	PROKKA_80708	hypothetical protein	13.7669
contig_66832	516	126.924	PROKKA_80752	hypothetical protein	4.7875
contig_66875	516	32.6085	PROKKA_80774	hypothetical protein	15.6208
contig_67007	515	11.1456	PROKKA_80826	hypothetical protein	7.55682
contig_67013	515	7.73981	PROKKA_80829	hypothetical protein	14.0851
contig_67022	515	24.0777	PROKKA_80832	hypothetical protein	19.6705
contig_67165	514	5.27821	PROKKA_80881	hypothetical protein	4.64762
contig_67170	514	13.537	PROKKA_80886	hypothetical protein	17.6726
contig_67265	513	9.00196	PROKKA_80924	30S ribosomal protein S18	5.80703
contig_67552	512	7.97656	PROKKA_81028	hypothetical protein	6.87879
contig_67557	512	11.6562	PROKKA_81031	hypothetical protein	12.5176
contig_67677	511	58.3366	PROKKA_81077	hypothetical protein	4.53939
contig_67721	511	27.4951	PROKKA_81100	hypothetical protein	29.9268
contig_68137	509	373.682	PROKKA_81265	hypothetical protein	380.644
contig_68200	509	34.8055	PROKKA_81286	hypothetical protein	31.3778
contig_68215	509	3.14539	PROKKA_81290	hypothetical protein	3.10753
contig_68223	509	11.11	PROKKA_81295	hypothetical protein	8.98566
contig_68245	508	5.4685	PROKKA_81306	hypothetical protein	5.80833
contig_68450	507	31.0296	PROKKA_81400	hypothetical protein	63.4286
contig_68531	507	11.4004	PROKKA_81428	50S ribosomal protein L11P	12.2527
contig_68576	507	8.45563	PROKKA_81445	hypothetical protein	9.34722
contig_68756	506	21.5375	PROKKA_81517	ABC transporter transmembrane region 2	17.6537
contig_68784	506	25.2984	PROKKA_81528	30S ribosomal protein S5	19.957
contig_68894	505	9.52673	PROKKA_81576	hypothetical protein	4.52564
contig_68963	505	7.66733	PROKKA_81604	hypothetical protein	4.57071
contig_68970	505	6.30495	PROKKA_81609	30S ribosomal protein S13	6.3491
contig_69031	504	10.4365	PROKKA_81630	Putative flagellar filament outer layer-like protein	11.483
contig_69061	504	24.0397	PROKKA_81639	hypothetical protein	47.9855
contig_69304	503	11.4891	PROKKA_81729	hypothetical protein	9.69551
contig_69324	503	22.6143	PROKKA_81740	hypothetical protein	24.527
contig_69349	503	46.6759	PROKKA_81747	hypothetical protein	17.592
contig_69421	502	60.2311	PROKKA_81775	hypothetical protein	62.5763
contig_69522	502	4.62948	PROKKA_81818	hypothetical protein	4.26235
contig_69540	502	79.2769	PROKKA_81826	hypothetical protein	100.839
contig_69562	502	17.6633	PROKKA_81835	PLAT/LH2 domain protein	16.6335
contig_69581	502	103.179	PROKKA_81843	60 kDa chaperonin	21.0825
contig_69602	502	18.8586	PROKKA_81852	hypothetical protein	11.9111
contig_69667	501	34.8902	PROKKA_81875	Core histone H2A/H2B/H3/H4	37.619
contig_69765	501	87.9601	PROKKA_81914	hypothetical protein	35.8889
contig_69872	500	5.712	PROKKA_81945	hypothetical protein	5.86032
contig_69903	500	27.926	PROKKA_81956	hypothetical protein	22.5663
contig_69913	500	5.224	PROKKA_81959	hypothetical protein	5.78014
contig_69955	500	9.36	PROKKA_81974	phenylalanyl-tRNA synthetase subunit beta	5.09867
contig_69984	500	5.334	PROKKA_81985	hypothetical protein	4.37597
contig_70111	500	10.814	PROKKA_82039	hypothetical protein	18.8016

## Sheet: Table S10
Table S10. NCBI BLAST results of contigs assembled entirely from metatranscriptomic data in the human fecal (HF) sample data.
queryId	subjectId	percIdentity	alnLength	mismatchCount	gapOpenCount	queryStart	queryEnd	subjectStart	subjectEnd	eVal	bitScore
contig_34	gi|238866525|gb|DQ767631.2|	97.13	6412	182	2	57	6466	6423	12	0	10820
contig_34	gi|514058035|gb|KF155232.1|	96.257	6412	238	2	57	6466	6423	12	0	10510
contig_34	gi|758794649|gb|KP772568.1|	97.114	6411	184	1	57	6466	6422	12	0	10813
contig_34	gi|759021892|gb|KM873789.1|	96.927	6410	194	2	57	6463	6424	15	0	10743
contig_34	gi|759021882|gb|KM873787.1|	96.927	6410	193	4	57	6463	6423	15	0	10743
contig_34	gi|759021887|gb|KM873788.1|	96.88	6410	197	2	57	6463	6424	15	0	10726
contig_34	gi|514058020|gb|KF155229.1|	96.708	6410	209	2	57	6464	6423	14	0	10667
contig_34	gi|523801211|gb|KC852074.1|	96.708	6410	208	3	57	6463	6424	15	0	10665
contig_34	gi|514058025|gb|KF155230.1|	96.615	6410	215	2	57	6464	6423	14	0	10634
contig_34	gi|227015759|gb|FJ848666.1|	90.14	6410	626	6	57	6463	6421	15	0	8331
contig_34	gi|259013056|gb|GQ495274.1|	90.094	6410	629	6	57	6463	6421	15	0	8314
contig_34	gi|259013061|gb|GQ495275.1|	90.047	6410	632	6	57	6463	6421	15	0	8298
contig_34	gi|256860832|gb|GQ411361.1|	89.969	6410	637	6	57	6463	6421	15	0	8270
contig_34	gi|759021877|gb|KM873786.1|	97.02	6409	188	3	57	6463	6422	15	0	10774
contig_34	gi|659676615|gb|KJ658958.1|	97.004	6409	190	2	57	6463	6423	15	0	10770
contig_34	gi|759021872|gb|KM873785.1|	96.973	6409	191	3	57	6463	6422	15	0	10757
contig_34	gi|1902985|dbj|D12505.1|MCGSHCG	96.926	6409	195	2	57	6463	6423	15	0	10743
contig_34	gi|19908645|gb|AF417242.1|	96.895	6409	197	2	57	6463	6423	15	0	10732
contig_34	gi|19908650|gb|AF417243.1|	96.879	6409	198	2	57	6463	6423	15	0	10726
contig_34	gi|922664551|gb|KP868654.1|	96.833	6409	201	2	57	6463	6423	15	0	10709
contig_34	gi|922664546|gb|KP868653.1|	96.801	6409	203	2	57	6463	6423	15	0	10698
contig_34	gi|922664541|gb|KP868652.1|	96.755	6409	206	2	57	6463	6423	15	0	10682
contig_34	gi|297595171|gb|HM008919.1|	96.739	6409	207	2	57	6463	6423	15	0	10676
contig_34	gi|514058030|gb|KF155231.1|	93.369	6409	422	3	57	6463	6422	15	0	9478
contig_34	gi|6497080|dbj|AB015146.1|	98.065	6408	123	1	57	6463	6422	15	0	11145
contig_34	gi|161168445|dbj|AB369274.1|	97.909	6408	133	1	57	6463	6422	15	0	11095
contig_34	gi|323695738|gb|HQ692886.1|	97.035	6408	189	1	57	6463	6422	15	0	10780
contig_34	gi|759021862|gb|KM873783.1|	97.019	6408	190	1	57	6463	6422	15	0	10774
contig_34	gi|667714390|gb|KJ754195.1|	97.004	6408	191	1	57	6463	6422	15	0	10768
contig_34	gi|929653237|gb|KT236095.1|	96.988	6408	192	1	57	6463	6422	15	0	10763
contig_34	gi|759021867|gb|KM873784.1|	96.941	6408	195	1	57	6463	6422	15	0	10746
contig_34	gi|523801206|gb|KC852073.1|	96.941	6408	195	1	57	6463	6422	15	0	10746
contig_34	gi|667714398|gb|KJ754197.1|	96.926	6408	196	1	57	6463	6422	15	0	10741
contig_34	gi|667714394|gb|KJ754196.1|	96.895	6408	198	1	57	6463	6422	15	0	10730
contig_34	gi|523801201|gb|KC852072.1|	96.895	6408	198	1	57	6463	6422	15	0	10730
contig_34	gi|523801190|gb|KC851866.1|	96.754	6408	207	1	57	6463	6422	15	0	10680
contig_34	gi|224472836|gb|FJ654657.1|	97.674	6407	149	0	57	6463	6421	15	0	11010
contig_34	gi|151933471|gb|EF611826.1|	96.894	6407	199	0	57	6463	6421	15	0	10730
contig_34	gi|224472846|gb|FJ654659.1|	96.66	6407	214	0	57	6463	6421	15	0	10648
contig_34	gi|224472841|gb|FJ654658.1|	96.937	6398	194	1	68	6463	6412	15	0	10728
contig_34	gi|164470399|gb|EU352259.1|	96.907	6337	195	1	128	6463	6351	15	0	10615
contig_34	gi|254209526|gb|GQ277655.1|	97.819	6326	136	2	94	6418	6325	1	0	10916
contig_4497	gi|419066378|gb|JX993906.1|	79.672	5426	1008	82	1	5371	912	6297	0	3821
contig_4497	gi|388240317|emb|HE818458.1|	79.613	5425	1014	81	1	5371	912	6298	0	3807
contig_4497	gi|8886896|gb|AF273221.1|	79.484	5425	1020	80	1	5371	912	6297	0	3766
contig_4497	gi|388240141|emb|HE818414.1|	79.336	5425	1028	79	1	5371	912	6297	0	3722
contig_4497	gi|388240137|emb|HE818413.1|	79.336	5425	1028	79	1	5371	912	6297	0	3722
contig_4497	gi|62043|emb|X68110.1|	79.646	5424	1013	79	1	5371	912	6297	0	3816
contig_4497	gi|675295443|gb|KF972430.1|	79.628	5424	1014	78	1	5371	864	6249	0	3810
contig_4497	gi|5713134|gb|AF165190.1|	79.628	5424	1014	79	1	5371	912	6297	0	3810
contig_4497	gi|675295479|gb|KF972436.1|	79.609	5424	1015	78	1	5371	864	6249	0	3805
contig_4497	gi|675295467|gb|KF972434.1|	79.609	5424	1015	78	1	5371	864	6249	0	3805
contig_4497	gi|675295425|gb|KF972427.1|;gi|675295431|gb|KF972428.1|;gi|675295455|gb|KF972432.1|	79.609	5424	1015	78	1	5371	864	6249	0	3805
contig_4497	gi|388240313|emb|HE818457.1|	79.609	5424	1014	81	1	5371	912	6296	0	3805
contig_4497	gi|675295473|gb|KF972435.1|	79.591	5424	1016	78	1	5371	864	6249	0	3799
contig_4497	gi|675295461|gb|KF972433.1|	79.591	5424	1016	78	1	5371	864	6249	0	3799
contig_4497	gi|675295449|gb|KF972431.1|	79.591	5424	1016	78	1	5371	864	6249	0	3799
contig_4497	gi|675295437|gb|KF972429.1|	79.591	5424	1016	78	1	5371	864	6249	0	3799
contig_4497	gi|388240181|emb|HE818424.1|	79.499	5424	1021	79	1	5371	912	6297	0	3771
contig_4497	gi|388240177|emb|HE818423.1|	79.499	5424	1021	79	1	5371	912	6297	0	3771
contig_4497	gi|388240325|emb|HE818460.1|	79.462	5424	1023	79	1	5371	912	6297	0	3762
contig_4497	gi|62124|emb|V01408.1|	79.734	5423	1010	76	1	5371	912	6297	0	3843
contig_4497	gi|388240293|emb|HE818452.1|	79.679	5423	1013	78	1	5371	912	6297	0	3827
contig_4497	gi|388240321|emb|HE818459.1|	79.661	5423	1014	78	1	5371	912	6297	0	3821
contig_4497	gi|62125|emb|V01409.1|	79.624	5423	1016	76	1	5371	915	6300	0	3810
contig_4497	gi|388240257|emb|HE818443.1|	79.605	5423	1017	77	1	5371	912	6297	0	3807
contig_4497	gi|388240205|emb|HE818430.1|	79.587	5423	1017	77	1	5371	912	6296	0	3799
contig_4497	gi|388240249|emb|HE818441.1|	79.495	5423	1023	77	1	5371	912	6297	0	3771
contig_4497	gi|15149321|gb|AF395129.1|AF395129	79.476	5423	1024	78	1	5371	912	6297	0	3766
contig_4497	gi|4218527|emb|AJ011933.1|	79.458	5423	1025	77	1	5371	912	6297	0	3760
contig_4497	gi|569533867|gb|KF280646.1|	79.421	5423	1027	78	1	5371	912	6297	0	3749
contig_4497	gi|388240197|emb|HE818428.1|;gi|388240201|emb|HE818429.1|	79.421	5423	1027	78	1	5371	912	6297	0	3749
contig_4497	gi|15149317|gb|AF395128.1|AF395128	79.421	5423	1027	78	1	5371	912	6297	0	3749
contig_4497	gi|388240301|emb|HE818454.1|	79.384	5423	1029	76	1	5371	912	6297	0	3738
contig_4497	gi|161168450|dbj|AB369275.1|	79.384	5423	1029	78	1	5371	912	6297	0	3738
contig_4497	gi|161168454|dbj|AB369276.1|	79.694	5422	1014	77	1	5371	912	6297	0	3832
contig_4497	gi|388240125|emb|HE818410.1|	79.602	5422	1019	76	1	5371	912	6297	0	3805
contig_4497	gi|388240173|emb|HE818422.1|	79.583	5422	1020	76	1	5371	912	6297	0	3799
contig_4497	gi|388240169|emb|HE818421.1|	79.565	5422	1021	76	1	5371	911	6296	0	3795
contig_4497	gi|388240281|emb|HE818449.1|	79.546	5422	1023	75	1	5371	912	6298	0	3794
contig_4497	gi|388240265|emb|HE818445.1|	79.528	5422	1023	76	1	5371	912	6297	0	3783
contig_4497	gi|388240161|emb|HE818419.1|	79.528	5422	1023	76	1	5371	913	6298	0	3783
contig_4497	gi|388240129|emb|HE818411.1|	79.509	5422	1024	74	1	5371	912	6297	0	3777
contig_4497	gi|388240193|emb|HE818427.1|	79.491	5422	1025	75	1	5371	912	6297	0	3771
contig_4497	gi|388240273|emb|HE818447.1|	79.473	5422	1026	76	1	5371	912	6297	0	3766
contig_4497	gi|388240245|emb|HE818440.1|	79.473	5422	1026	74	1	5371	912	6297	0	3766
contig_4497	gi|388240261|emb|HE818444.1|	79.454	5422	1027	76	1	5371	912	6297	0	3760
contig_4497	gi|388240277|emb|HE818448.1|	79.436	5422	1028	74	1	5371	912	6297	0	3755
contig_4497	gi|15149313|gb|AF395127.1|AF395127	79.417	5422	1029	76	1	5371	912	6297	0	3749
contig_4497	gi|388240213|emb|HE818432.1|	79.399	5422	1030	74	1	5371	912	6297	0	3744
contig_4497	gi|388240253|emb|HE818442.1|	79.38	5422	1031	77	1	5371	912	6297	0	3738
contig_4497	gi|388240229|emb|HE818436.1|	79.38	5422	1031	77	1	5371	912	6297	0	3738
contig_4497	gi|388240165|emb|HE818420.1|	79.362	5422	1032	74	1	5371	912	6297	0	3733
contig_4497	gi|388240145|emb|HE818415.1|	79.343	5422	1033	76	1	5371	912	6297	0	3727
contig_4497	gi|388240209|emb|HE818431.1|	79.325	5422	1034	74	1	5371	912	6297	0	3722
contig_4497	gi|1619995|dbj|D63809.1|	79.251	5422	1038	72	1	5371	912	6297	0	3699
contig_4497	gi|388240185|emb|HE818425.1|	79.653	5421	1018	74	1	5371	912	6297	0	3821
contig_4497	gi|388240189|emb|HE818426.1|	79.635	5421	1021	72	1	5371	912	6299	0	3818
contig_4497	gi|388240285|emb|HE818450.1|	79.635	5421	1019	74	1	5371	912	6297	0	3816
contig_4497	gi|388240153|emb|HE818417.1|	79.598	5421	1021	73	1	5371	912	6297	0	3805
contig_4497	gi|619533412|dbj|AB861437.1|	79.561	5421	1023	74	1	5371	912	6297	0	3794
contig_4497	gi|388240157|emb|HE818418.1|	79.543	5421	1023	74	1	5371	912	6296	0	3788
contig_4497	gi|388240225|emb|HE818435.1|	79.469	5421	1028	74	1	5371	912	6297	0	3768
contig_4497	gi|388240221|emb|HE818434.1|	79.469	5421	1028	74	1	5371	912	6297	0	3766
contig_4497	gi|388240237|emb|HE818438.1|;gi|388240241|emb|HE818439.1|	79.45	5421	1029	74	1	5371	912	6297	0	3760
contig_4497	gi|388240217|emb|HE818433.1|	79.45	5421	1029	74	1	5371	912	6297	0	3760
contig_4497	gi|388240233|emb|HE818437.1|	79.432	5421	1030	76	1	5371	912	6297	0	3755
contig_4497	gi|388240133|emb|HE818412.1|	79.432	5421	1030	72	1	5371	912	6297	0	3755
contig_4497	gi|388240289|emb|HE818451.1|	79.413	5421	1031	74	1	5371	912	6297	0	3749
contig_4497	gi|388240269|emb|HE818446.1|	79.413	5421	1031	74	1	5371	912	6297	0	3749
contig_4497	gi|348605458|gb|JF920727.1|	79.413	5421	1031	72	1	5371	912	6297	0	3749
contig_4497	gi|388240297|emb|HE818453.1|	79.631	5420	1021	72	1	5371	912	6297	0	3816
contig_4497	gi|388240309|emb|HE818456.1|	79.465	5420	1030	71	1	5371	912	6297	0	3766
contig_4497	gi|388240305|emb|HE818455.1|	79.428	5420	1032	71	1	5371	912	6297	0	3755
contig_4497	gi|388240149|emb|HE818416.1|	79.41	5420	1033	71	1	5371	912	6297	0	3749
contig_4497	gi|371786069|emb|FR878069.1|	79.608	5414	1028	56	1	5370	912	6293	0	3812
contig_4497	gi|954622602|gb|KT383474.1|	80.962	5405	967	54	1	5371	920	6296	0	4224
contig_4497	gi|930628777|gb|KT810183.1|	84.093	5400	812	40	1	5371	919	6300	0	5169
contig_4497	gi|533113303|gb|KF477193.1|	84.074	5400	813	40	1	5371	919	6300	0	5164
contig_4497	gi|756420392|gb|KP202857.1|	84.019	5400	817	39	1	5371	919	6301	0	5149
contig_4497	gi|126092559|gb|EF392659.1|	79.97	5387	1002	55	1	5356	892	6232	0	3899
contig_4497	gi|823962666|gb|KR537870.1|	99.646	5371	19	0	1	5371	915	6285	0	9814
contig_4497	gi|13274576|gb|AF332868.1|AF332868	99.497	5371	27	0	1	5371	915	6285	0	9769
contig_4497	gi|62128|emb|X02144.1|	99.479	5371	28	0	1	5371	915	6285	0	9764
contig_4497	gi|115607483|gb|DQ873692.1|	99.441	5371	30	0	1	5371	915	6285	0	9753
contig_4497	gi|226235018|dbj|AB355139.1|	99.423	5371	31	0	1	5371	915	6285	0	9747
contig_4497	gi|29539243|dbj|AB083196.1|	99.404	5371	32	0	1	5371	916	6286	0	9742
contig_4497	gi|1890233|emb|Z92909.1|	99.348	5371	35	0	1	5371	915	6285	0	9725
contig_4497	gi|6572455|emb|AJ243571.1|	99.33	5371	36	0	1	5371	915	6285	0	9720
contig_4497	gi|241911788|gb|GQ280794.1|	99.274	5371	39	0	1	5371	915	6285	0	9703
contig_4497	gi|612340474|gb|KJ207374.1|	99.199	5371	43	0	1	5371	915	6285	0	9681
contig_4497	gi|4456886|emb|AJ132845.1|	99.181	5371	44	0	1	5371	915	6285	0	9675
contig_4497	gi|5809676|gb|AF155507.2|	99.144	5371	46	0	1	5371	915	6285	0	9664
contig_4497	gi|298882994|emb|FN985165.1|	99.125	5371	47	0	1	5371	915	6285	0	9659
contig_4497	gi|16580717|emb|AJ417701.1|	99.088	5371	49	0	1	5371	915	6285	0	9648
contig_4497	gi|619492976|gb|KF981446.1|	80.727	4649	846	46	1	4624	1403	6026	0	3576
contig_4497	gi|422900747|gb|JX971629.1|	80.619	4649	845	52	1	4624	1811	6428	0	3542
contig_4497	gi|422900737|gb|JX971628.1|	80.619	4649	845	52	1	4624	1811	6428	0	3542
contig_4497	gi|422900729|gb|JX971627.1|	80.619	4649	845	52	1	4624	1811	6428	0	3542
contig_4497	gi|422900721|gb|JX971626.1|	80.619	4649	845	52	1	4624	1811	6428	0	3542
contig_4497	gi|422900711|gb|JX971625.1|	80.619	4649	845	52	1	4624	1811	6428	0	3542
contig_4497	gi|422900703|gb|JX971624.1|	80.619	4649	845	52	1	4624	1666	6283	0	3542
contig_5617	gi|700300118|gb|KM233706.1|	99.363	4556	28	1	1	4555	4562	7	0	8251
contig_5617	gi|700300089|gb|KM233705.1|	99.736	4551	12	0	4	4554	4563	13	0	8338
contig_7851	gi|325305577|gb|HQ860792.1|	99.651	3438	12	0	1	3438	706889	703452	0	6283
contig_7851	gi|219551892|gb|FJ007643.1|	98.782	3366	14	6	99	3438	10365	7001	0	5963
contig_8478	gi|923416119|gb|CP011113.1|	100	3212	0	0	1	3212	280568	277357	0	5932
contig_8478	gi|939732440|gb|CP011343.2|	99.969	3212	1	0	1	3212	293697	290486	0	5927
contig_8478	gi|939731527|gb|CP011342.2|	99.969	3212	1	0	1	3212	293775	290564	0	5927
contig_8478	gi|937526251|gb|CP012870.1|	99.969	3212	1	0	1	3212	4347116	4350327	0	5927
contig_8478	gi|937521852|gb|CP012869.1|	99.969	3212	1	0	1	3212	4347117	4350328	0	5927
contig_8478	gi|937517453|gb|CP012868.1|	99.969	3212	1	0	1	3212	4347106	4350317	0	5927
contig_8478	gi|857137982|gb|CP011495.1|	99.969	3212	1	0	1	3212	1500832	1497621	0	5927
contig_8478	gi|817589947|gb|CP011324.1|	99.969	3212	1	0	1	3212	288245	285034	0	5927
contig_8478	gi|817585806|gb|CP011323.1|	99.969	3212	1	0	1	3212	288245	285034	0	5927
contig_8478	gi|817581666|gb|CP011322.1|	99.969	3212	1	0	1	3212	288244	285033	0	5927
contig_8478	gi|817577526|gb|CP011321.1|	99.969	3212	1	0	1	3212	288245	285034	0	5927
contig_8478	gi|817573384|gb|CP011320.1|	99.969	3212	1	0	1	3212	293783	290572	0	5927
contig_8478	gi|808732710|gb|CP010445.1|	99.969	3212	1	0	1	3212	1107779	1104568	0	5927
contig_8478	gi|808728347|gb|CP010444.1|	99.969	3212	1	0	1	3212	1056977	1053766	0	5927
contig_8478	gi|808720026|gb|CP010443.1|	99.969	3212	1	0	1	3212	1054206	1050995	0	5927
contig_8478	gi|808715606|gb|CP010442.1|	99.969	3212	1	0	1	3212	1107779	1104568	0	5927
contig_8478	gi|808711242|gb|CP010441.1|	99.969	3212	1	0	1	3212	1054982	1051771	0	5927
contig_8478	gi|808706883|gb|CP010440.1|	99.969	3212	1	0	1	3212	1057537	1054326	0	5927
contig_8478	gi|808702513|gb|CP010439.1|	99.969	3212	1	0	1	3212	1041125	1037914	0	5927
contig_8478	gi|808698133|gb|CP010438.1|	99.969	3212	1	0	1	3212	1056310	1053099	0	5927
contig_8478	gi|802133627|emb|LN832404.1|	99.969	3212	1	0	1	3212	293951	290740	0	5927
contig_8478	gi|749139368|gb|CP010456.1|	99.969	3212	1	0	1	3212	293611	290400	0	5927
contig_8478	gi|749112431|gb|CP010455.1|	99.969	3212	1	0	1	3212	293611	290400	0	5927
contig_8478	gi|732682658|gb|CP009685.1|	99.969	3212	1	0	1	3212	3400900	3404111	0	5927
contig_8478	gi|731469900|gb|CP009789.1|	99.969	3212	1	0	1	3212	295119	291908	0	5927
contig_8478	gi|730582171|gb|CP009644.1|	99.969	3212	1	0	1	3212	295119	291908	0	5927
contig_8478	gi|687675228|emb|LM995446.1|	99.969	3212	1	0	1	3212	293783	290572	0	5927
contig_8478	gi|687670942|emb|LM993812.1|	99.969	3212	1	0	1	3212	293783	290572	0	5927
contig_8478	gi|682117612|gb|CP009273.1|	99.969	3212	1	0	1	3212	290270	287059	0	5927
contig_8478	gi|664682453|gb|CP008801.1|	99.969	3212	1	0	1	3212	293783	290572	0	5927
contig_8478	gi|549811571|gb|CP006698.1|	99.969	3212	1	0	1	3212	293611	290400	0	5927
contig_8478	gi|545778205|gb|U00096.3|	99.969	3212	1	0	1	3212	294559	291348	0	5927
contig_8478	gi|169887498|gb|CP000948.1|	99.969	3212	1	0	1	3212	269333	266122	0	5927
contig_8478	gi|85674274|dbj|AP009048.1|	99.969	3212	1	0	1	3212	293783	290572	0	5927
contig_8478	gi|899729770|gb|CP012127.1|	99.938	3212	2	0	1	3212	293783	290572	0	5921
contig_8478	gi|899725419|gb|CP012126.1|	99.938	3212	2	0	1	3212	293783	290572	0	5921
contig_8478	gi|899721066|gb|CP012125.1|	99.938	3212	2	0	1	3212	293783	290572	0	5921
contig_8478	gi|315134697|dbj|AP012030.1|	99.938	3212	2	0	1	3212	293784	290573	0	5921
contig_8478	gi|260447279|gb|CP001637.1|	99.938	3212	2	0	1	3212	3577595	3580806	0	5921
contig_8478	gi|660567586|gb|CP008788.1|	99.494	3160	16	0	1	3160	1236222	1239381	0	5747
contig_8478	gi|932857508|emb|LN877770.1|	99.968	3158	1	0	1	3158	710384	707227	0	5827
contig_10042	gi|641789534|ref|XM_008178373.1|	84.64	2767	411	13	1	2760	5141	7900	0	2743
contig_10042	gi|641789532|ref|XM_008178372.1|	84.64	2767	411	13	1	2760	5141	7900	0	2743
contig_10042	gi|641789530|ref|XM_008178371.1|	84.64	2767	411	13	1	2760	5141	7900	0	2743
contig_10042	gi|641789528|ref|XM_008178370.1|	84.64	2767	411	13	1	2760	5141	7900	0	2743
contig_10042	gi|641789526|ref|XM_008178369.1|	84.64	2767	411	13	1	2760	5141	7900	0	2743
contig_10042	gi|641789524|ref|XM_008178368.1|	84.64	2767	411	13	1	2760	5141	7900	0	2743
contig_10042	gi|641789522|ref|XM_008178367.1|	84.64	2767	411	13	1	2760	5141	7900	0	2743
contig_10042	gi|641789520|ref|XM_008178365.1|	84.64	2767	411	13	1	2760	5141	7900	0	2743
contig_10042	gi|641789518|ref|XM_008178364.1|	84.64	2767	411	13	1	2760	5141	7900	0	2743
contig_10042	gi|641789516|ref|XM_008178363.1|	84.64	2767	411	13	1	2760	5141	7900	0	2743
contig_10042	gi|641789514|ref|XM_008178362.1|	84.64	2767	411	13	1	2760	5141	7900	0	2743
contig_10042	gi|641789512|ref|XM_008178361.1|	84.64	2767	411	13	1	2760	5141	7900	0	2743
contig_10042	gi|641789510|ref|XM_008178360.1|	84.64	2767	411	13	1	2760	5141	7900	0	2743
contig_10042	gi|641789508|ref|XM_008178359.1|	84.64	2767	411	13	1	2760	5141	7900	0	2743
contig_10042	gi|641789506|ref|XM_008178358.1|	84.64	2767	411	13	1	2760	5141	7900	0	2743
contig_10042	gi|641789504|ref|XM_008178357.1|	84.64	2767	411	13	1	2760	5141	7900	0	2743
contig_10042	gi|641789502|ref|XM_008178356.1|	84.64	2767	411	13	1	2760	5141	7900	0	2743
contig_10042	gi|641789500|ref|XM_008178354.1|	84.64	2767	411	13	1	2760	5141	7900	0	2743
contig_10042	gi|641789498|ref|XM_008178353.1|	84.64	2767	411	13	1	2760	5141	7900	0	2743
contig_10042	gi|641789496|ref|XM_008178352.1|	84.64	2767	411	13	1	2760	5141	7900	0	2743
contig_10042	gi|641789494|ref|XM_008178351.1|	84.64	2767	411	13	1	2760	5141	7900	0	2743
contig_10042	gi|641789492|ref|XM_008178350.1|	84.64	2767	411	13	1	2760	5141	7900	0	2743
contig_10042	gi|641789490|ref|XM_008178349.1|	84.64	2767	411	13	1	2760	5141	7900	0	2743
contig_10042	gi|641789488|ref|XM_008178348.1|	84.64	2767	411	13	1	2760	5141	7900	0	2743
contig_10042	gi|641789486|ref|XM_008178347.1|	84.64	2767	411	13	1	2760	5141	7900	0	2743
contig_10042	gi|641789484|ref|XM_008178346.1|	84.64	2767	411	13	1	2760	5141	7900	0	2743
contig_10042	gi|641789482|ref|XM_008178345.1|	84.64	2767	411	13	1	2760	5141	7900	0	2743
contig_10042	gi|641789480|ref|XM_008178344.1|	84.64	2767	411	13	1	2760	5141	7900	0	2743
contig_10042	gi|641789478|ref|XM_008178343.1|	84.64	2767	411	13	1	2760	5141	7900	0	2743
contig_10042	gi|641789476|ref|XM_008178342.1|	84.64	2767	411	13	1	2760	5141	7900	0	2743
contig_10042	gi|641789474|ref|XM_008178341.1|	84.64	2767	411	13	1	2760	5141	7900	0	2743
contig_10042	gi|641789472|ref|XM_008178340.1|	84.64	2767	411	13	1	2760	5141	7900	0	2743
contig_10042	gi|641789470|ref|XM_008178338.1|	84.64	2767	411	13	1	2760	5141	7900	0	2743
contig_10042	gi|641789468|ref|XM_008178337.1|	84.64	2767	411	13	1	2760	5141	7900	0	2743
contig_10042	gi|641789466|ref|XM_008178336.1|	84.64	2767	411	13	1	2760	5141	7900	0	2743
contig_10042	gi|950974221|ref|XM_014599360.1|	84.763	2763	415	6	1	2760	4980	7739	0	2765
contig_10042	gi|944357105|ref|XM_014525105.1|	84.763	2763	415	6	1	2760	4977	7736	0	2765
contig_10042	gi|694839975|ref|XM_009462382.1|	92.648	2761	201	2	1	2760	5134	7893	0	3973
contig_10042	gi|723121411|ref|XM_010283656.1|	92.575	2761	201	3	1	2759	5134	7892	0	3960
contig_10042	gi|768339723|ref|XM_011578249.1|	92.466	2761	206	2	1	2760	5125	7884	0	3945
contig_10042	gi|729721936|ref|XM_010569298.1|	92.43	2761	207	2	1	2760	5179	7938	0	3940
contig_10042	gi|915538196|ref|XM_013367497.1|	92.358	2761	209	2	1	2760	5132	7891	0	3928
contig_10042	gi|675620601|ref|XM_008940077.1|	91.018	2761	246	2	1	2760	4897	7656	0	3723
contig_10042	gi|719766361|ref|XM_010219384.1|	90.185	2761	269	2	1	2760	3974	6733	0	3596
contig_10042	gi|823463763|ref|XM_012574837.1|	89.424	2761	290	2	1	2760	4657	7416	0	3480
contig_10042	gi|148921372|dbj|AB299444.1|	99.783	2760	6	0	1	2760	4348	7107	0	5064
contig_10042	gi|1513029|dbj|D83390.1|	99.783	2760	6	0	1	2760	4561	7320	0	5064
contig_10042	gi|4096871|gb|U42849.1|GGU42849	99.746	2760	7	0	1	2760	104	2863	0	5059
contig_10042	gi|733894843|ref|XM_010713587.1|	96.92	2760	85	0	1	2760	5080	7839	0	4626
contig_10042	gi|902872835|ref|XM_013171161.1|	93.478	2760	180	0	1	2760	4906	7665	0	4100
contig_10042	gi|874456855|ref|XM_013093923.1|	93.406	2760	182	0	1	2760	5127	7886	0	4089
contig_10042	gi|874456853|ref|XM_013093922.1|	93.406	2760	182	0	1	2760	5127	7886	0	4089
contig_10042	gi|874456851|ref|XM_013093921.1|	93.406	2760	182	0	1	2760	5127	7886	0	4089
contig_10042	gi|686601233|ref|XM_009278615.1|	92.826	2760	198	0	1	2760	5168	7927	0	4000
contig_10042	gi|697039233|ref|XM_009583835.1|	92.79	2760	199	0	1	2760	4557	7316	0	3995
contig_10042	gi|694638107|ref|XM_009479288.1|	92.79	2760	199	0	1	2760	4585	7344	0	3995
contig_10042	gi|698386204|ref|XM_009820946.1|	92.681	2760	202	0	1	2760	5145	7904	0	3978
contig_10042	gi|690425361|ref|XM_009333163.1|	92.681	2760	202	0	1	2760	5168	7927	0	3978
contig_10042	gi|723572006|ref|XM_010307539.1|	92.572	2760	205	0	1	2760	1429	4188	0	3962
contig_10042	gi|695156255|ref|XM_009507791.1|	92.572	2760	205	0	1	2760	5122	7881	0	3962
contig_10042	gi|704477697|ref|XM_010074370.1|	92.536	2760	206	0	1	2760	5128	7887	0	3956
contig_10042	gi|699667562|ref|XM_009885623.1|	92.536	2760	206	0	1	2760	5123	7882	0	3956
contig_10042	gi|698435861|ref|XM_009699791.1|	92.536	2760	206	0	1	2760	4909	7668	0	3956
contig_10042	gi|704282744|ref|XM_010158695.1|	92.5	2760	207	0	1	2760	5133	7892	0	3951
contig_10042	gi|960988509|ref|XM_014954164.1|	92.391	2760	210	0	1	2760	5103	7862	0	3934
contig_10042	gi|960988507|ref|XM_014954163.1|	92.391	2760	210	0	1	2760	4557	7316	0	3934
contig_10042	gi|960988505|ref|XM_014954162.1|	92.391	2760	210	0	1	2760	4557	7316	0	3934
contig_10042	gi|960988503|ref|XM_014954161.1|	92.391	2760	210	0	1	2760	4557	7316	0	3934
contig_10042	gi|701319256|ref|XM_009991171.1|	92.391	2760	210	0	1	2760	5134	7893	0	3934
contig_10042	gi|700384783|ref|XM_009934096.1|	92.319	2760	212	0	1	2760	5134	7893	0	3923
contig_10042	gi|701410103|ref|XM_009972735.1|	92.283	2760	213	0	1	2760	4578	7337	0	3917
contig_10042	gi|705699536|ref|XM_010127043.1|	92.174	2760	216	0	1	2760	5134	7893	0	3901
contig_10042	gi|697487073|ref|XM_009676337.1|	92.174	2760	216	0	1	2760	4960	7719	0	3901
contig_10042	gi|929475258|ref|XM_014282969.1|	92.138	2760	217	0	1	2760	4903	7662	0	3895
contig_10042	gi|909796648|ref|XM_013298814.1|	92.138	2760	217	0	1	2760	4903	7662	0	3895
contig_10042	gi|704317924|ref|XM_010169805.1|	92.029	2760	220	0	1	2760	4990	7749	0	3879
contig_10042	gi|704164538|ref|XM_010131130.1|	91.884	2760	224	0	1	2760	5125	7884	0	3856
contig_10042	gi|926533204|ref|XM_013960489.1|	91.812	2760	226	0	1	2760	4903	7662	0	3845
contig_10042	gi|701390631|ref|XM_009996323.1|	91.812	2760	226	0	1	2760	4990	7749	0	3845
contig_10042	gi|696966343|ref|XM_009555686.1|	91.812	2760	226	0	1	2760	5134	7893	0	3845
contig_10042	gi|699570161|ref|XM_009864887.1|	91.413	2760	237	0	1	2760	5113	7872	0	3784
contig_10042	gi|699655693|ref|XM_009899105.1|	91.377	2760	238	0	1	2760	5113	7872	0	3779
contig_10042	gi|663246045|ref|XM_008505073.1|	91.087	2760	246	0	1	2760	5137	7896	0	3735
contig_10042	gi|701298130|ref|XM_010011086.1|	90.87	2760	252	0	1	2760	5137	7896	0	3701
contig_10042	gi|706135279|ref|XM_010202982.1|	90.761	2760	255	0	1	2760	5129	7888	0	3685
contig_10042	gi|675430563|ref|XM_008931068.1|	90.725	2760	256	0	1	2760	5060	7819	0	3679
contig_10042	gi|527269210|ref|XM_005152568.1|	90.58	2760	260	0	1	2760	5148	7907	0	3659
contig_10042	gi|669281136|ref|XM_008634839.1|	90.254	2760	269	0	1	2760	5121	7880	0	3607
contig_10042	gi|929420185|ref|XM_014249163.1|	90.181	2760	271	0	1	2760	4981	7740	0	3596
contig_10042	gi|929420182|ref|XM_014249162.1|	90.181	2760	271	0	1	2760	4981	7740	0	3596
contig_10042	gi|929420179|ref|XM_014249161.1|	90.181	2760	271	0	1	2760	4981	7740	0	3596
contig_10042	gi|727052876|ref|XM_010407290.1|	90.181	2760	271	0	1	2760	4897	7656	0	3596
contig_10042	gi|959083354|ref|XM_014890035.1|	89.964	2760	277	0	1	2760	4981	7740	0	3563
contig_10042	gi|525003297|ref|XM_005049296.1|	89.964	2760	277	0	1	2760	5498	8257	0	3563
contig_10042	gi|930230165|ref|XM_014306645.1|	89.891	2760	279	0	1	2760	4996	7755	0	3552
contig_10042	gi|929451192|ref|XM_014264967.1|	89.348	2760	294	0	1	2760	4906	7665	0	3469
contig_10042	gi|683907263|ref|XM_009088320.1|	89.312	2760	295	0	1	2760	5116	7875	0	3463
contig_10042	gi|700425405|ref|XM_009952864.1|	91.809	2759	226	0	1	2759	5131	7889	0	3843
contig_10042	gi|697847900|ref|XM_009646027.1|	92.891	2757	196	0	1	2757	5110	7866	0	4006
contig_10061	gi|383101383|gb|CP002291.1|	99.891	2756	2	1	1	2755	1916905	1919660	0	5072
contig_10061	gi|939732440|gb|CP011343.2|	100	2755	0	0	1	2755	1383359	1380605	0	5088
contig_10061	gi|939731527|gb|CP011342.2|	100	2755	0	0	1	2755	1384299	1381545	0	5088
contig_10061	gi|937526251|gb|CP012870.1|	100	2755	0	0	1	2755	3239241	3241995	0	5088
contig_10061	gi|937521852|gb|CP012869.1|	100	2755	0	0	1	2755	3239245	3241999	0	5088
contig_10061	gi|937517453|gb|CP012868.1|	100	2755	0	0	1	2755	3239234	3241988	0	5088
contig_10061	gi|932857508|emb|LN877770.1|	100	2755	0	0	1	2755	1766967	1764213	0	5088
contig_10061	gi|923416119|gb|CP011113.1|	100	2755	0	0	1	2755	1386596	1383842	0	5088
contig_10061	gi|857137982|gb|CP011495.1|	100	2755	0	0	1	2755	2654569	2651815	0	5088
contig_10061	gi|817589947|gb|CP011324.1|	100	2755	0	0	1	2755	1394918	1392164	0	5088
contig_10061	gi|817585806|gb|CP011323.1|	100	2755	0	0	1	2755	1394918	1392164	0	5088
contig_10061	gi|817581666|gb|CP011322.1|	100	2755	0	0	1	2755	1394917	1392163	0	5088
contig_10061	gi|817577526|gb|CP011321.1|	100	2755	0	0	1	2755	1394918	1392164	0	5088
contig_10061	gi|817573384|gb|CP011320.1|	100	2755	0	0	1	2755	1400456	1397702	0	5088
contig_10061	gi|808732710|gb|CP010445.1|	100	2755	0	0	1	2755	2198799	2196045	0	5088
contig_10061	gi|808728347|gb|CP010444.1|	100	2755	0	0	1	2755	2147998	2145244	0	5088
contig_10061	gi|808720026|gb|CP010443.1|	100	2755	0	0	1	2755	2145228	2142474	0	5088
contig_10061	gi|808715606|gb|CP010442.1|	100	2755	0	0	1	2755	2198800	2196046	0	5088
contig_10061	gi|808711242|gb|CP010441.1|	100	2755	0	0	1	2755	2146004	2143250	0	5088
contig_10061	gi|808706883|gb|CP010440.1|	100	2755	0	0	1	2755	2159552	2156798	0	5088
contig_10061	gi|808702513|gb|CP010439.1|	100	2755	0	0	1	2755	2142913	2140159	0	5088
contig_10061	gi|808698133|gb|CP010438.1|	100	2755	0	0	1	2755	2158098	2155344	0	5088
contig_10061	gi|802133627|emb|LN832404.1|	100	2755	0	0	1	2755	1428652	1425898	0	5088
contig_10061	gi|749139368|gb|CP010456.1|	100	2755	0	0	1	2755	1407263	1404509	0	5088
contig_10061	gi|749112431|gb|CP010455.1|	100	2755	0	0	1	2755	1407259	1404505	0	5088
contig_10061	gi|732682658|gb|CP009685.1|	100	2755	0	0	1	2755	2292849	2295603	0	5088
contig_10061	gi|731469900|gb|CP009789.1|	100	2755	0	0	1	2755	1382862	1380108	0	5088
contig_10061	gi|730582171|gb|CP009644.1|	100	2755	0	0	1	2755	1382861	1380107	0	5088
contig_10061	gi|687675228|emb|LM995446.1|	100	2755	0	0	1	2755	1351328	1348574	0	5088
contig_10061	gi|682117612|gb|CP009273.1|	100	2755	0	0	1	2755	1396688	1393934	0	5088
contig_10061	gi|557270520|emb|HG738867.1|	100	2755	0	0	1	2755	1290960	1288206	0	5088
contig_10061	gi|549811571|gb|CP006698.1|	100	2755	0	0	1	2755	1407247	1404493	0	5088
contig_10061	gi|545778205|gb|U00096.3|	100	2755	0	0	1	2755	1402431	1399677	0	5088
contig_10061	gi|238859724|gb|CP001396.1|	100	2755	0	0	1	2755	1292514	1289760	0	5088
contig_10061	gi|169887498|gb|CP000948.1|	100	2755	0	0	1	2755	1489851	1487097	0	5088
contig_10061	gi|85674274|dbj|AP009048.1|	100	2755	0	0	1	2755	1404145	1401391	0	5088
contig_10061	gi|958627747|gb|CP013253.1|	99.964	2755	1	0	1	2755	2012907	2015661	0	5083
contig_10061	gi|899729770|gb|CP012127.1|	99.964	2755	1	0	1	2755	1382359	1379605	0	5083
contig_10061	gi|899725419|gb|CP012126.1|	99.964	2755	1	0	1	2755	1384615	1381861	0	5083
contig_10061	gi|899721066|gb|CP012125.1|	99.964	2755	1	0	1	2755	1384614	1381860	0	5083
contig_10061	gi|817146391|gb|CP007594.1|	99.964	2755	1	0	1	2755	1539758	1537004	0	5083
contig_10061	gi|801066488|gb|CP011134.1|	99.964	2755	1	0	1	2755	1507009	1504255	0	5083
contig_10061	gi|742949482|gb|CP010371.1|	99.964	2755	1	0	1	2755	1445493	1442739	0	5083
contig_10061	gi|675820708|emb|LM997270.1|	99.964	2755	1	0	1	2755	89887	87133	0	5083
contig_10061	gi|675819338|emb|LM995901.1|	99.964	2755	1	0	1	2755	617088	619842	0	5083
contig_10061	gi|675819302|emb|LM995865.1|	99.964	2755	1	0	1	2755	226439	223685	0	5083
contig_10061	gi|315134697|dbj|AP012030.1|	99.964	2755	1	0	1	2755	1384613	1381859	0	5083
contig_10061	gi|309700213|emb|FN649414.1|	99.964	2755	1	0	1	2755	1539758	1537004	0	5083
contig_10061	gi|260447279|gb|CP001637.1|	99.964	2755	1	0	1	2755	2476047	2478801	0	5083
contig_10061	gi|751378954|gb|CP009166.1|	99.927	2755	2	0	1	2755	1568519	1565765	0	5077
contig_10061	gi|958612453|gb|CP013048.1|	99.492	2755	14	0	1	2755	2789501	2792255	0	5011
contig_10061	gi|850013407|gb|CP011938.1|	99.492	2755	14	0	1	2755	1387026	1384272	0	5011
contig_10061	gi|753774531|gb|CP010816.1|	99.492	2755	14	0	1	2755	1356764	1354010	0	5011
contig_10061	gi|751399318|gb|CP010585.1|	99.492	2755	14	0	1	2755	1387599	1384845	0	5011
contig_10061	gi|313848522|emb|AM946981.2|	99.492	2755	14	0	1	2755	1387593	1384839	0	5011
contig_10061	gi|296142109|gb|CP001509.3|	99.492	2755	14	0	1	2755	1387599	1384845	0	5011
contig_10061	gi|253972022|gb|CP000819.1|	99.492	2755	14	0	1	2755	1399601	1396847	0	5011
contig_10061	gi|253322479|gb|CP001665.1|	99.492	2755	14	0	1	2755	2394783	2397537	0	5011
contig_10061	gi|157065147|gb|CP000802.1|	99.492	2755	14	0	1	2755	1448683	1445929	0	5011
contig_10061	gi|595593103|gb|CP007391.1|	99.456	2755	15	0	1	2755	2560673	2563427	0	5005
contig_10061	gi|595588540|gb|CP007390.1|	99.456	2755	15	0	1	2755	2460001	2462755	0	5005
contig_10061	gi|595583568|gb|CP007265.1|	99.456	2755	15	0	1	2755	4190655	4193409	0	5005
contig_10061	gi|834763093|gb|CP006636.1|	99.383	2755	17	0	1	2755	1375572	1372818	0	4994
contig_10061	gi|675819663|emb|LM996226.1|	99.347	2755	18	0	1	2755	14880	12126	0	4988
contig_10061	gi|734586714|gb|CP010304.1|	99.31	2755	19	0	1	2755	1838772	1836018	0	4983
contig_10061	gi|666001753|gb|CP008805.1|	99.31	2755	19	0	1	2755	1875786	1873032	0	4983
contig_10061	gi|290760697|gb|CP001846.1|	99.31	2755	19	0	1	2755	1722679	1719925	0	4983
contig_10061	gi|254590536|gb|CP001368.1|	99.31	2755	19	0	1	2755	1876581	1873827	0	4983
contig_10061	gi|209157093|gb|CP001164.1|	99.31	2755	19	0	1	2755	1877605	1874851	0	4983
contig_10061	gi|374356928|gb|CP003109.1|	99.274	2755	20	0	1	2755	1714850	1712096	0	4977
contig_10061	gi|675817470|emb|LM997361.1|	99.238	2755	21	0	1	2755	226062	228816	0	4972
contig_10061	gi|675820447|emb|LM997009.1|	99.201	2755	22	0	1	2755	226361	229115	0	4966
contig_10061	gi|628026570|gb|CP007133.1|	99.201	2755	22	0	1	2755	1712351	1709597	0	4966
contig_10061	gi|573932891|gb|CP006262.1|	99.201	2755	22	0	1	2755	1712351	1709597	0	4966
contig_10061	gi|675820212|emb|LM996775.1|	99.165	2755	23	0	1	2755	30462	33216	0	4961
contig_10061	gi|628075004|gb|CP007136.1|	99.165	2755	23	0	1	2755	1729022	1726268	0	4961
contig_10061	gi|573966439|gb|CP006027.1|	99.165	2755	23	0	1	2755	1729023	1726269	0	4961
contig_10061	gi|169752989|gb|CP000946.1|	99.02	2755	24	1	1	2755	2525400	2528151	0	4935
contig_10061	gi|675820611|emb|LM997173.1|	98.984	2755	28	0	1	2755	629689	626935	0	4933
contig_10061	gi|821329311|gb|CP011416.1|	98.875	2755	31	0	1	2755	4729869	4732623	0	4916
contig_10061	gi|732673553|gb|CP009104.1|	98.875	2755	31	0	1	2755	2298676	2295922	0	4916
contig_10061	gi|675820524|emb|LM997086.1|	98.875	2755	31	0	1	2755	554616	557370	0	4916
contig_10061	gi|675820022|emb|LM996585.1|	98.875	2755	31	0	1	2755	224810	227564	0	4916
contig_10061	gi|675819557|emb|LM996120.1|	98.875	2755	31	0	1	2755	96503	93749	0	4916
contig_10061	gi|675819048|emb|LM995611.1|	98.875	2755	31	0	1	2755	569733	572487	0	4916
contig_10061	gi|675818991|emb|LM995554.1|	98.875	2755	31	0	1	2755	625251	628005	0	4916
contig_10061	gi|675818918|emb|LM995481.1|	98.875	2755	31	0	1	2755	95882	93128	0	4916
contig_10061	gi|675817512|emb|LM997403.1|	98.875	2755	31	0	1	2755	620933	623687	0	4916
contig_10061	gi|836716955|gb|CP009106.2|	98.802	2755	33	0	1	2755	2232802	2230048	0	4905
contig_10061	gi|675819972|emb|LM996535.1|	98.802	2755	33	0	1	2755	98594	101348	0	4905
contig_10061	gi|675819934|emb|LM996497.1|	98.802	2755	33	0	1	2755	120542	117788	0	4905
contig_10061	gi|675818151|emb|LK999983.1|	98.802	2755	33	0	1	2755	234677	231923	0	4905
contig_10061	gi|675818113|emb|LK999945.1|	98.73	2755	35	0	1	2755	96985	94231	0	4894
contig_10061	gi|675818075|emb|LK985421.1|	98.73	2755	35	0	1	2755	230698	233452	0	4894
contig_10061	gi|950873647|gb|CP013112.1|	98.693	2755	36	0	1	2755	960626	957872	0	4889
contig_10061	gi|675819834|emb|LM996397.1|	98.693	2755	36	0	1	2755	98380	95626	0	4889
contig_10061	gi|749204400|gb|CP007592.1|	98.693	2755	33	1	1	2755	1775045	1772294	0	4885
contig_10061	gi|157076741|gb|CP000800.1|	98.693	2755	32	1	1	2755	1534393	1531643	0	4885
contig_10061	gi|874075390|gb|CP007442.1|	98.657	2755	37	0	1	2755	1373749	1370995	0	4883
contig_10061	gi|695936535|gb|CP009578.1|	98.657	2755	37	0	1	2755	1922708	1919954	0	4883
contig_11153	gi|385145293|emb|HE681085.1|	91.992	2535	158	29	1	2521	4014	1511	0	3515
contig_11153	gi|1360608|emb|X97304.1|	87.929	2535	266	26	4	2515	4031	1514	0	2950
contig_11158	gi|593700102|ref|XM_007150428.1|	81.93	2529	436	19	1	2520	2521	5	0	2119
contig_11153	gi|806471497|gb|KP311681.1|	90.642	2522	197	30	1	2502	4036	1534	0	3314
contig_11158	gi|357454556|ref|XM_003597511.1|	89.528	2521	262	2	1	2520	2524	5	0	3192
contig_11158	gi|20799|emb|X07807.1|	100	2520	0	0	1	2520	2584	65	0	4654
contig_11153	gi|929999488|gb|KR080547.1|	90.988	2519	191	29	1	2502	4033	1534	0	3362
contig_11158	gi|18678|emb|X13302.1|	83.519	2512	399	12	1	2506	2522	20	0	2331
contig_11158	gi|351727842|ref|NM_001248454.1|;gi|1794171|gb|U50081.1|GMU50081	83.632	2511	398	10	1	2506	2534	32	0	2348
contig_11158	gi|828288773|ref|XM_004486800.2|	87.51	2498	310	2	1	2497	2642	146	0	2883
contig_11158	gi|828288768|ref|XM_012715052.1|	76.167	2484	518	52	77	2520	2510	61	0	1240
contig_11158	gi|20801|emb|X17061.1|	75.489	2452	536	52	77	2491	2480	57	0	1138
contig_10163	gi|11528223|gb|AF288043.1|	99.082	2396	15	4	1	2390	4694	7088	0	4296
contig_11158	gi|146215969|gb|EF530043.1|	74.29	2396	578	33	1	2377	2553	177	0	977
contig_10163	gi|325305577|gb|HQ860792.1|	99.123	2395	15	3	1	2390	1311924	1309531	0	4301
contig_11158	gi|219935418|emb|AJ749701.1|	73.944	2391	566	46	1	2361	2591	228	0	911
contig_11158	gi|828328563|ref|XM_004510354.2|	74.413	2384	566	43	5	2366	2583	222	0	983
contig_8478	gi|1657477|gb|U73857.1|ECU73857	100	2357	0	0	1	2357	2357	1	0	4353
contig_11158	gi|210145702|dbj|AK244393.1|	74.915	2348	545	39	1	2329	2590	268	0	1033
contig_11158	gi|210145467|dbj|AK244158.1|	74.915	2348	545	39	1	2329	2590	268	0	1033
contig_11158	gi|210143441|dbj|AK286223.1|	74.915	2348	545	39	1	2329	2590	268	0	1033
contig_11158	gi|210142822|dbj|AK285604.1|	74.915	2348	545	39	1	2329	2590	268	0	1033
contig_11158	gi|955371673|ref|XM_003546693.3|	75.075	2347	537	42	1	2326	2552	233	0	1050
contig_11158	gi|210142593|dbj|AK285471.1|	75.075	2347	537	42	1	2326	2562	243	0	1050
contig_11158	gi|351723974|ref|NM_001248321.1|;gi|1173641|gb|U36191.1|GMU36191	74.893	2346	543	41	1	2326	2595	276	0	1027
contig_11158	gi|68161355|gb|DQ068249.1|	74.104	2344	547	48	49	2368	2528	221	0	911
contig_11158	gi|68161357|gb|DQ068250.1|	74.019	2344	549	48	49	2368	2589	282	0	900
contig_12182	gi|768339723|ref|XM_011578249.1|	92.354	2341	172	5	1	2335	27826	30165	0	3325
contig_12182	gi|697847900|ref|XM_009646027.1|	91.756	2341	182	7	1	2331	27808	30147	0	3243
contig_12182	gi|696966343|ref|XM_009555686.1|	91.2	2341	199	5	1	2335	27832	30171	0	3175
contig_12182	gi|690425361|ref|XM_009333163.1|	92.13	2338	176	6	1	2331	33623	35959	0	3291
contig_12182	gi|699667562|ref|XM_009885623.1|	91.66	2338	187	5	1	2331	27821	30157	0	3230
contig_12182	gi|915538196|ref|XM_013367497.1|	91.146	2338	196	5	1	2331	27977	30310	0	3160
contig_12182	gi|902872835|ref|XM_013171161.1|	93.025	2337	154	4	1	2331	27604	29937	0	3404
contig_12182	gi|874456855|ref|XM_013093923.1|	92.597	2337	164	5	1	2331	25866	28199	0	3349
contig_12182	gi|874456853|ref|XM_013093922.1|	92.597	2337	164	5	1	2331	25281	27614	0	3349
contig_12182	gi|874456851|ref|XM_013093921.1|	92.597	2337	164	5	1	2331	25281	27614	0	3349
contig_12182	gi|960988509|ref|XM_014954164.1|	91.656	2337	187	4	1	2330	27801	30136	0	3229
contig_12182	gi|700425405|ref|XM_009952864.1|	91.613	2337	184	5	1	2331	25294	27624	0	3219
contig_12182	gi|694839975|ref|XM_009462382.1|	92.288	2334	172	6	1	2327	27832	30164	0	3306
contig_12182	gi|704286486|ref|XM_010159452.1|	92.074	2334	182	1	1	2331	328	2661	0	3282
contig_12182	gi|929475258|ref|XM_014282969.1|	91.731	2334	181	9	1	2331	27601	29925	0	3230
contig_12182	gi|926533204|ref|XM_013960489.1|	91.688	2334	188	3	1	2331	27616	29946	0	3230
contig_12182	gi|909796648|ref|XM_013298814.1|	91.731	2334	181	9	1	2331	27601	29925	0	3230
contig_12182	gi|686601233|ref|XM_009278615.1|	92.585	2333	167	4	1	2327	27866	30198	0	3345
contig_12182	gi|675430563|ref|XM_008931068.1|	91.427	2333	196	4	1	2331	27752	30082	0	3197
contig_12182	gi|699570161|ref|XM_009864887.1|	91.467	2332	191	3	1	2331	25258	27582	0	3197
contig_12182	gi|669281136|ref|XM_008634839.1|	90.738	2332	200	11	8	2331	34072	36395	0	3096
contig_11158	gi|593266673|ref|XM_007135453.1|	73.917	2331	560	42	50	2359	2648	345	0	893
contig_12182	gi|704477697|ref|XM_010074370.1|	92.021	2331	181	4	1	2327	25282	27611	0	3269
contig_12182	gi|697039231|ref|XM_009583834.1|	92.232	2330	178	2	1	2327	16528	18857	0	3297
contig_12182	gi|706135279|ref|XM_010202982.1|	90.472	2330	201	6	1	2327	25283	27594	0	3053
contig_12182	gi|929420179|ref|XM_014249161.1|	90.258	2330	212	6	8	2331	25142	27462	0	3031
contig_12182	gi|683907263|ref|XM_009088320.1|	90.172	2330	220	4	8	2331	27746	30072	0	3025
contig_12182	gi|959083354|ref|XM_014890035.1|	89.871	2330	221	5	8	2331	27665	29985	0	2981
contig_12182	gi|727052876|ref|XM_010407290.1|	90.769	2329	202	8	8	2331	33620	35940	0	3097
contig_12182	gi|929451192|ref|XM_014264967.1|	89.991	2328	225	4	8	2331	27590	29913	0	3001
contig_12182	gi|929420182|ref|XM_014249162.1|	90.331	2327	213	3	8	2331	25142	27459	0	3040
contig_12182	gi|946637109|ref|XM_014571682.1|	80.791	2327	367	53	1	2272	38299	40600	0	1748
contig_12182	gi|695156255|ref|XM_009507791.1|	91.95	2323	181	4	8	2324	25283	27605	0	3249
contig_12182	gi|699655693|ref|XM_009899105.1|	90.228	2323	216	7	12	2327	27519	29837	0	3022
contig_12182	gi|591350792|ref|XM_007069787.1|	81.438	2322	359	49	1	2274	30084	32381	0	1834
contig_11158	gi|2459610|gb|U84198.1|PSU84198	75.822	2312	507	43	78	2366	2540	258	0	1125
contig_11158	gi|922330585|ref|XM_003627148.2|	73.732	2307	555	37	77	2365	2595	322	0	856
contig_11158	gi|351725144|ref|NM_001250409.1|;gi|152926333|gb|EU003577.1|	76.649	2304	502	30	46	2334	2571	289	0	1242
contig_12182	gi|525003297|ref|XM_005049296.1|	89.796	2303	224	7	8	2303	33765	36063	0	2940
contig_11158	gi|767509972|gb|KP710974.1|	73.464	2295	526	63	77	2334	2533	285	0	787
contig_11158	gi|767509960|gb|KP710973.1|	73.42	2295	527	63	77	2334	2534	286	0	782
contig_8478	gi|732673553|gb|CP009104.1|	94.125	2281	123	8	1	2270	1082851	1080571	0	3459
contig_8478	gi|752304383|gb|CP010344.1|	96.749	2276	69	3	1	2274	324708	322436	0	3788
contig_11158	gi|210142557|dbj|AK285435.1|	75.583	2273	512	38	1	2253	2550	301	0	1083
contig_11158	gi|351727311|ref|NM_001251763.1|;gi|439856|gb|U04785.1|GMU04785	75.539	2273	513	38	1	2253	2484	235	0	1077
contig_12182	gi|950974221|ref|XM_014599360.1|	83.709	2265	333	29	1	2241	25134	27386	0	2106
contig_12182	gi|733894843|ref|XM_010713587.1|	96.4	2250	75	2	1	2244	27778	30027	0	3701
contig_12706	gi|401661910|emb|FR714868.1|	99.377	2247	14	0	4	2250	123303	125549	0	4072
contig_12706	gi|939462352|gb|KR534606.1|	99.288	2247	16	0	4	2250	123786	126032	0	4061
contig_12182	gi|697487073|ref|XM_009676337.1|	91.047	2245	193	6	1	2241	27673	29913	0	3025
contig_12809	gi|778663484|ref|XM_004148967.2|	99.955	2234	1	0	2	2235	2265	32	0	4120
contig_11158	gi|351727980|ref|NM_001251274.1|;gi|1236948|gb|U50075.1|GMU50075	75.292	2226	521	24	1	2213	2523	314	0	1037
contig_11158	gi|210142864|dbj|AK285646.1|	75.461	2225	519	22	1	2213	2542	333	0	1059
contig_11158	gi|7024229|gb|AF204210.2|AF204210	74.76	2187	505	40	46	2210	2540	379	0	937
contig_12182	gi|701359823|ref|XM_009986523.1|	91.409	2165	179	6	1	2158	14122	16286	0	2961
contig_12182	gi|698386204|ref|XM_009820946.1|	92.279	2163	161	6	1	2158	25299	27460	0	3064
contig_12182	gi|700384783|ref|XM_009934096.1|	91.493	2163	175	5	1	2158	27586	29744	0	2966
contig_12182	gi|698423509|ref|XM_009697616.1|	91.262	2163	183	4	1	2158	8	2169	0	2942
contig_12182	gi|723572006|ref|XM_010307539.1|	92.091	2162	155	8	1	2158	21583	23732	0	3031
contig_12182	gi|729721936|ref|XM_010569298.1|	91.952	2162	170	2	1	2158	27880	30041	0	3025
contig_12182	gi|527269210|ref|XM_005152568.1|	90.551	2159	199	5	1	2155	25302	27459	0	2852
contig_12182	gi|663246045|ref|XM_008505073.1|	89.991	2158	213	1	1	2155	25291	27448	0	2785
contig_12182	gi|823463763|ref|XM_012574837.1|	89.75	2156	213	4	8	2159	27341	29492	0	2750
contig_12182	gi|704327890|ref|XM_010172902.1|	92.622	2155	155	4	8	2158	14125	16279	0	3096
contig_12182	gi|705699536|ref|XM_010127043.1|	91.787	2155	169	4	8	2155	25295	27448	0	2992
contig_12182	gi|675608460|ref|XM_008949929.1|	91.369	2155	182	4	8	2158	16619	18773	0	2946
contig_12809	gi|167512|gb|J04494.1|CUSASCO	99.907	2153	2	0	48	2200	2153	1	0	3965
contig_12182	gi|930230165|ref|XM_014306645.1|	90.098	2151	207	2	8	2155	27584	29731	0	2787
contig_13479	gi|291561105|emb|FP929062.1|	98.221	2136	33	2	1	2136	2456645	2458775	0	3729
contig_12809	gi|661902948|ref|NM_001297512.1|;gi|7373352|gb|AF233594.2|AF233594	92.446	2118	119	21	135	2235	2103	10	0	2987
contig_11158	gi|499141107|gb|JX912289.1|	74.053	2112	514	30	50	2147	2108	17	0	835
contig_12182	gi|701390631|ref|XM_009996323.1|	90.766	2090	173	12	1	2086	27259	29332	0	2772
contig_13948	gi|23237770|dbj|AB000709.2|	99.759	2074	5	0	1	2074	3667	5740	0	3803
contig_13948	gi|18652912|dbj|AB069853.1|	99.759	2074	5	0	1	2074	3667	5740	0	3803
contig_13948	gi|66863602|dbj|AB113116.1|	99.662	2074	7	0	1	2074	3667	5740	0	3792
contig_13948	gi|937502902|gb|KR108206.1|	99.614	2074	8	0	1	2074	3667	5740	0	3786
contig_13948	gi|66863604|dbj|AB113117.1|	99.614	2074	8	0	1	2074	3667	5740	0	3786
contig_13948	gi|333293|gb|M81413.1|PPPSLF	99.614	2074	8	0	1	2074	3667	5740	0	3786
contig_13948	gi|937502907|gb|KR108207.1|	99.566	2074	9	0	1	2074	3667	5740	0	3781
contig_13948	gi|307219183|dbj|AB550911.1|	99.566	2074	9	0	1	2074	3667	5740	0	3781
contig_13948	gi|829039831|gb|KP345899.1|	99.518	2074	10	0	1	2074	3667	5740	0	3777
contig_13948	gi|57639540|gb|AY859497.1|	99.518	2074	10	0	1	2074	3667	5740	0	3775
contig_13948	gi|651219289|gb|KJ631123.1|	99.084	2074	19	0	1	2074	3667	5740	0	3725
contig_13948	gi|966751786|gb|KU311159.1|	97.975	2074	42	0	1	2074	3637	5710	0	3598
contig_13948	gi|927657516|dbj|LC082099.1|	97.493	2074	52	0	1	2074	3667	5740	0	3542
contig_13948	gi|90818924|dbj|AB254821.1|	97.445	2074	53	0	1	2074	3667	5740	0	3537
contig_13948	gi|139866184|dbj|AB276030.1|	97.396	2074	54	0	1	2074	3667	5740	0	3531
contig_13948	gi|60417796|dbj|AB126003.1|	97.396	2074	54	0	1	2074	3667	5740	0	3531
contig_13948	gi|927657521|dbj|LC082100.1|	94.118	2074	122	0	1	2074	3667	5740	0	3155
contig_13948	gi|15387664|emb|AJ308228.1|	93.973	2074	125	0	1	2074	3667	5740	0	3138
contig_14285	gi|291561105|emb|FP929062.1|	97.532	2026	48	2	1	2025	2453089	2451065	0	3463
contig_12182	gi|701410103|ref|XM_009972735.1|	91.811	2015	159	4	1	2009	13470	15484	0	2802
contig_12182	gi|694638107|ref|XM_009479288.1|	91.365	2015	168	2	1	2009	13471	15485	0	2752
contig_12182	gi|723121411|ref|XM_010283656.1|	92.002	2013	156	5	1	2009	25288	27299	0	2820
contig_12182	gi|148921372|dbj|AB299444.1|	99.851	2009	0	1	4	2009	13237	15245	0	3690
contig_12182	gi|145293894|dbj|D16541.2|CHKCONNE	99.848	1976	0	1	4	1976	1982	3957	0	3629
contig_12182	gi|46240562|emb|CR387803.1|	100	1972	0	0	1	1972	125	2096	0	3642
contig_13479	gi|295089810|emb|FP929037.1|	82.552	1920	306	23	30	1937	1562546	1564448	0	1663
contig_13479	gi|295114602|emb|FP929060.1|	82.5	1920	306	24	30	1937	1903577	1905478	0	1657
contig_15234	gi|23237770|dbj|AB000709.2|	99.687	1919	6	0	1	1919	3473	1555	0	3511
contig_15234	gi|333293|gb|M81413.1|PPPSLF	99.687	1919	6	0	1	1919	3473	1555	0	3511
contig_15234	gi|18652912|dbj|AB069853.1|	99.635	1919	7	0	1	1919	3473	1555	0	3506
contig_15234	gi|307219183|dbj|AB550911.1|	99.531	1919	9	0	1	1919	3473	1555	0	3494
contig_15234	gi|937502907|gb|KR108207.1|	99.479	1919	10	0	1	1919	3473	1555	0	3489
contig_15234	gi|937502902|gb|KR108206.1|	99.427	1919	11	0	1	1919	3473	1555	0	3483
contig_15234	gi|829039831|gb|KP345899.1|	99.427	1919	11	0	1	1919	3473	1555	0	3483
contig_15234	gi|66863604|dbj|AB113117.1|	99.427	1919	11	0	1	1919	3473	1555	0	3483
contig_15234	gi|66863602|dbj|AB113116.1|	99.427	1919	11	0	1	1919	3473	1555	0	3483
contig_15234	gi|57639540|gb|AY859497.1|	99.062	1919	18	0	1	1919	3473	1555	0	3445
contig_15234	gi|651219289|gb|KJ631123.1|	99.01	1919	19	0	1	1919	3473	1555	0	3439
contig_15234	gi|966751786|gb|KU311159.1|	98.697	1919	25	0	1	1919	3443	1525	0	3406
contig_15234	gi|139866184|dbj|AB276030.1|	97.394	1919	50	0	1	1919	3473	1555	0	3267
contig_15234	gi|927657516|dbj|LC082099.1|	97.29	1919	52	0	1	1919	3473	1555	0	3256
contig_15234	gi|90818924|dbj|AB254821.1|	97.29	1919	52	0	1	1919	3473	1555	0	3256
contig_15234	gi|60417796|dbj|AB126003.1|	97.29	1919	52	0	1	1919	3473	1555	0	3256
contig_15234	gi|15387664|emb|AJ308228.1|	94.216	1919	111	0	1	1919	3473	1555	0	2929
contig_15234	gi|927657521|dbj|LC082100.1|	93.903	1919	117	0	1	1919	3473	1555	0	2896
contig_13479	gi|4883830|gb|AF123384.1|AF123384	82.353	1904	319	16	42	1937	1943	3837	0	1639
contig_15389	gi|958627747|gb|CP013253.1|	100	1904	0	0	1	1904	3497316	3499219	0	3517
contig_15389	gi|939732440|gb|CP011343.2|	100	1904	0	0	1	1904	4487559	4485656	0	3517
contig_15389	gi|939731527|gb|CP011342.2|	100	1904	0	0	1	1904	4488245	4486342	0	3517
contig_15389	gi|937526251|gb|CP012870.1|	100	1904	0	0	1	1904	134098	136001	0	3517
contig_15389	gi|937521852|gb|CP012869.1|	100	1904	0	0	1	1904	134098	136001	0	3517
contig_15389	gi|937517453|gb|CP012868.1|	100	1904	0	0	1	1904	134098	136001	0	3517
contig_15389	gi|899729770|gb|CP012127.1|	100	1904	0	0	1	1904	4475416	4473513	0	3517
contig_15389	gi|899725419|gb|CP012126.1|	100	1904	0	0	1	1904	4478257	4476354	0	3517
contig_15389	gi|899721066|gb|CP012125.1|	100	1904	0	0	1	1904	4480117	4478214	0	3517
contig_15389	gi|817589947|gb|CP011324.1|	100	1904	0	0	1	1904	4471204	4469301	0	3517
contig_15389	gi|817585806|gb|CP011323.1|	100	1904	0	0	1	1904	4465605	4463702	0	3517
contig_15389	gi|817581666|gb|CP011322.1|	100	1904	0	0	1	1904	4471038	4469135	0	3517
contig_15389	gi|817577526|gb|CP011321.1|	100	1904	0	0	1	1904	4476784	4474881	0	3517
contig_15389	gi|817573384|gb|CP011320.1|	100	1904	0	0	1	1904	4499364	4497461	0	3517
contig_15389	gi|808732710|gb|CP010445.1|	100	1904	0	0	1	1904	677975	676072	0	3517
contig_15389	gi|808728347|gb|CP010444.1|	100	1904	0	0	1	1904	626398	624495	0	3517
contig_15389	gi|808720026|gb|CP010443.1|	100	1904	0	0	1	1904	624402	622499	0	3517
contig_15389	gi|808715606|gb|CP010442.1|	100	1904	0	0	1	1904	677975	676072	0	3517
contig_15389	gi|808711242|gb|CP010441.1|	100	1904	0	0	1	1904	624402	622499	0	3517
contig_15389	gi|808706883|gb|CP010440.1|	100	1904	0	0	1	1904	626398	624495	0	3517
contig_15389	gi|808702513|gb|CP010439.1|	100	1904	0	0	1	1904	624402	622499	0	3517
contig_15389	gi|808698133|gb|CP010438.1|	100	1904	0	0	1	1904	624402	622499	0	3517
contig_15389	gi|802133627|emb|LN832404.1|	100	1904	0	0	1	1904	4504029	4502126	0	3517
contig_15389	gi|732682658|gb|CP009685.1|	100	1904	0	0	1	1904	3829549	3831452	0	3517
contig_15389	gi|731469900|gb|CP009789.1|	100	1904	0	0	1	1904	4479785	4477882	0	3517
contig_15389	gi|730582171|gb|CP009644.1|	100	1904	0	0	1	1904	4479787	4477884	0	3517
contig_15389	gi|687675228|emb|LM995446.1|	100	1904	0	0	1	1904	4450747	4448844	0	3517
contig_15389	gi|687670942|emb|LM993812.1|	100	1904	0	0	1	1904	4450763	4448860	0	3517
contig_15389	gi|682117612|gb|CP009273.1|	100	1904	0	0	1	1904	4497372	4495469	0	3517
contig_15389	gi|664682453|gb|CP008801.1|	100	1904	0	0	1	1904	4584414	4582511	0	3517
contig_15389	gi|557270520|emb|HG738867.1|	100	1904	0	0	1	1904	4393401	4391498	0	3517
contig_15389	gi|545778205|gb|U00096.3|	100	1904	0	0	1	1904	4507555	4505652	0	3517
contig_15389	gi|315134697|dbj|AP012030.1|	100	1904	0	0	1	1904	4487325	4485422	0	3517
contig_15389	gi|260447279|gb|CP001637.1|	100	1904	0	0	1	1904	4006250	4008153	0	3517
contig_15389	gi|238859724|gb|CP001396.1|	100	1904	0	0	1	1904	4444313	4442410	0	3517
contig_15389	gi|169887498|gb|CP000948.1|	100	1904	0	0	1	1904	4607386	4605483	0	3517
contig_15389	gi|85674274|dbj|AP009048.1|	100	1904	0	0	1	1904	4512235	4510332	0	3517
contig_15389	gi|1263172|gb|U14003.1|ECOUW93	100	1904	0	0	1	1904	198389	196486	0	3517
contig_15389	gi|857137982|gb|CP011495.1|	99.947	1904	1	0	1	1904	1084425	1082522	0	3511
contig_15389	gi|749139368|gb|CP010456.1|	99.947	1904	1	0	1	1904	4516063	4514160	0	3511
contig_15389	gi|749112431|gb|CP010455.1|	99.947	1904	1	0	1	1904	4516073	4514170	0	3511
contig_15389	gi|549811571|gb|CP006698.1|	99.947	1904	1	0	1	1904	4509465	4507562	0	3511
contig_11158	gi|922330586|ref|XM_003627149.2|	73.365	1896	462	29	77	1958	2535	669	0	664
contig_13948	gi|388240153|emb|HE818417.1|	73.555	1834	425	53	35	1839	3697	5499	3.18e-180	645
contig_13948	gi|388240157|emb|HE818418.1|	73.555	1834	424	54	35	1839	3697	5498	1.14e-179	643
contig_15389	gi|723229079|gb|CP009859.1|	99.782	1833	4	0	72	1904	5128158	5126326	0	3363
contig_8478	gi|815958227|gb|CP011132.1|	88.804	1822	184	18	1350	3160	5297493	5299305	0	2217
contig_15389	gi|932857508|emb|LN877770.1|	100	1807	0	0	98	1904	308087	306281	0	3338
contig_15389	gi|958612453|gb|CP013048.1|	99.945	1807	1	0	98	1904	4333652	4335458	0	3332
contig_15389	gi|926468553|gb|CP012625.1|	99.945	1807	1	0	98	1904	4407108	4408914	0	3332
contig_15389	gi|923416119|gb|CP011113.1|	99.945	1807	1	0	98	1904	4465524	4463718	0	3332
contig_15389	gi|874075390|gb|CP007442.1|	99.945	1807	1	0	98	1904	4732591	4730785	0	3332
contig_15389	gi|850013407|gb|CP011938.1|	99.945	1807	1	0	98	1904	4395332	4393526	0	3332
contig_15389	gi|801066488|gb|CP011134.1|	99.945	1807	1	0	98	1904	4868972	4867166	0	3332
contig_15389	gi|753774531|gb|CP010816.1|	99.945	1807	1	0	98	1904	4386880	4385074	0	3332
contig_15389	gi|751399318|gb|CP010585.1|	99.945	1807	1	0	98	1904	4416273	4414467	0	3332
contig_15389	gi|443419838|gb|CP004009.1|	99.945	1807	1	0	98	1904	504322	502516	0	3332
contig_15389	gi|313848522|emb|AM946981.2|	99.945	1807	1	0	98	1904	4417709	4415903	0	3332
contig_15389	gi|296142109|gb|CP001509.3|	99.945	1807	1	0	98	1904	4417715	4415909	0	3332
contig_15389	gi|253972022|gb|CP000819.1|	99.945	1807	1	0	98	1904	4489350	4487544	0	3332
contig_15389	gi|253322479|gb|CP001665.1|	99.945	1807	1	0	98	1904	3924758	3926564	0	3332
contig_15389	gi|218430358|emb|CU928163.2|	99.945	1807	1	0	98	1904	5015570	5013764	0	3332
contig_15389	gi|748267869|gb|CP010315.1|	99.889	1807	2	0	98	1904	4839053	4837247	0	3326
contig_12809	gi|778663481|ref|XM_011661793.1|	82.262	1804	283	27	433	2213	1833	44	0	1524
contig_15389	gi|817146391|gb|CP007594.1|	97.06	1803	47	6	104	1904	5011429	5009631	0	3031
contig_15389	gi|309700213|emb|FN649414.1|	97.06	1803	47	6	104	1904	5011429	5009631	0	3031
contig_15389	gi|218368405|emb|CU928164.2|	97.06	1803	47	6	104	1904	4958164	4956366	0	3031
contig_15389	gi|675820319|emb|LM996882.1|	96.894	1803	48	7	104	1904	13573	15369	0	3013
contig_12809	gi|659100433|ref|XM_008452876.1|	80.156	1799	314	32	429	2213	1777	8	0	1304
contig_16566	gi|958627747|gb|CP013253.1|	100	1780	0	0	1	1780	1548210	1546431	0	3288
contig_16566	gi|939732440|gb|CP011343.2|	100	1780	0	0	1	1780	1849446	1851225	0	3288
contig_16566	gi|939731527|gb|CP011342.2|	100	1780	0	0	1	1780	1850155	1851934	0	3288
contig_16566	gi|937526251|gb|CP012870.1|	100	1780	0	0	1	1780	2773207	2771428	0	3288
contig_16566	gi|937521852|gb|CP012869.1|	100	1780	0	0	1	1780	2773207	2771428	0	3288
contig_16566	gi|937517453|gb|CP012868.1|	100	1780	0	0	1	1780	2773200	2771421	0	3288
contig_16566	gi|932857508|emb|LN877770.1|	100	1780	0	0	1	1780	2231926	2233705	0	3288
contig_16566	gi|923416119|gb|CP011113.1|	100	1780	0	0	1	1780	1832104	1833883	0	3288
contig_16566	gi|899729770|gb|CP012127.1|	100	1780	0	0	1	1780	1849234	1851013	0	3288
contig_16566	gi|899725419|gb|CP012126.1|	100	1780	0	0	1	1780	1851848	1853627	0	3288
contig_16566	gi|899721066|gb|CP012125.1|	100	1780	0	0	1	1780	1851847	1853626	0	3288
contig_16566	gi|857137982|gb|CP011495.1|	100	1780	0	0	1	1780	3121939	3123718	0	3288
contig_16566	gi|817589947|gb|CP011324.1|	100	1780	0	0	1	1780	1860952	1862731	0	3288
contig_16566	gi|817585806|gb|CP011323.1|	100	1780	0	0	1	1780	1860952	1862731	0	3288
contig_16566	gi|817581666|gb|CP011322.1|	100	1780	0	0	1	1780	1860951	1862730	0	3288
contig_16566	gi|817577526|gb|CP011321.1|	100	1780	0	0	1	1780	1860952	1862731	0	3288
contig_16566	gi|817573384|gb|CP011320.1|	100	1780	0	0	1	1780	1866490	1868269	0	3288
contig_16566	gi|808732710|gb|CP010445.1|	100	1780	0	0	1	1780	2664833	2666612	0	3288
contig_16566	gi|808728347|gb|CP010444.1|	100	1780	0	0	1	1780	2614031	2615810	0	3288
contig_16566	gi|808720026|gb|CP010443.1|	100	1780	0	0	1	1780	2611261	2613040	0	3288
contig_16566	gi|808715606|gb|CP010442.1|	100	1780	0	0	1	1780	2664833	2666612	0	3288
contig_16566	gi|808711242|gb|CP010441.1|	100	1780	0	0	1	1780	2612035	2613814	0	3288
contig_16566	gi|808706883|gb|CP010440.1|	100	1780	0	0	1	1780	2625574	2627353	0	3288
contig_16566	gi|808702513|gb|CP010439.1|	100	1780	0	0	1	1780	2608944	2610723	0	3288
contig_16566	gi|808698133|gb|CP010438.1|	100	1780	0	0	1	1780	2624129	2625908	0	3288
contig_16566	gi|802133627|emb|LN832404.1|	100	1780	0	0	1	1780	1872301	1874080	0	3288
contig_16566	gi|801066488|gb|CP011134.1|	100	1780	0	0	1	1780	1945527	1947306	0	3288
contig_16566	gi|751378954|gb|CP009166.1|	100	1780	0	0	1	1780	2069947	2071726	0	3288
contig_16566	gi|742949482|gb|CP010371.1|	100	1780	0	0	1	1780	1921541	1923320	0	3288
contig_16566	gi|732682658|gb|CP009685.1|	100	1780	0	0	1	1780	1826816	1825037	0	3288
contig_16566	gi|731469900|gb|CP009789.1|	100	1780	0	0	1	1780	1850231	1852010	0	3288
contig_16566	gi|730582171|gb|CP009644.1|	100	1780	0	0	1	1780	1850230	1852009	0	3288
contig_16566	gi|687675228|emb|LM995446.1|	100	1780	0	0	1	1780	1817362	1819141	0	3288
contig_16566	gi|687670942|emb|LM993812.1|	100	1780	0	0	1	1780	1819650	1821429	0	3288
contig_16566	gi|682117612|gb|CP009273.1|	100	1780	0	0	1	1780	1862722	1864501	0	3288
contig_16566	gi|675820706|emb|LM997268.1|	100	1780	0	0	1	1780	54763	52984	0	3288
contig_16566	gi|675819302|emb|LM995865.1|	100	1780	0	0	1	1780	731774	733553	0	3288
contig_16566	gi|664682453|gb|CP008801.1|	100	1780	0	0	1	1780	1843747	1845526	0	3288
contig_16566	gi|595593103|gb|CP007391.1|	100	1780	0	0	1	1780	2107714	2105935	0	3288
contig_16566	gi|595588540|gb|CP007390.1|	100	1780	0	0	1	1780	2007927	2006148	0	3288
contig_16566	gi|595583568|gb|CP007265.1|	100	1780	0	0	1	1780	3737696	3735917	0	3288
contig_16566	gi|571053069|gb|KC246941.1|	100	1780	0	0	1	1780	1571	3350	0	3288
contig_16566	gi|557270520|emb|HG738867.1|	100	1780	0	0	1	1780	1756994	1758773	0	3288
contig_16566	gi|545778205|gb|U00096.3|	100	1780	0	0	1	1780	1868465	1870244	0	3288
contig_16566	gi|359330873|dbj|AP012306.1|	100	1780	0	0	1	1780	1550048	1551827	0	3288
contig_16566	gi|315134697|dbj|AP012030.1|	100	1780	0	0	1	1780	1851846	1853625	0	3288
contig_16566	gi|260447279|gb|CP001637.1|	100	1780	0	0	1	1780	2010013	2008234	0	3288
contig_16566	gi|238859724|gb|CP001396.1|	100	1780	0	0	1	1780	1758548	1760327	0	3288
contig_16566	gi|169887498|gb|CP000948.1|	100	1780	0	0	1	1780	1957060	1958839	0	3288
contig_16566	gi|85674274|dbj|AP009048.1|	100	1780	0	0	1	1780	1870179	1871958	0	3288
contig_16566	gi|958612453|gb|CP013048.1|	99.944	1780	1	0	1	1780	2387414	2385635	0	3282
contig_16566	gi|850013407|gb|CP011938.1|	99.944	1780	1	0	1	1780	1812269	1814048	0	3282
contig_16566	gi|817146391|gb|CP007594.1|	99.944	1780	1	0	1	1780	1967809	1969588	0	3282
contig_16566	gi|753774531|gb|CP010816.1|	99.944	1780	1	0	1	1780	1782007	1783786	0	3282
contig_16566	gi|751399318|gb|CP010585.1|	99.944	1780	1	0	1	1780	1812842	1814621	0	3282
contig_16566	gi|675819342|emb|LM995905.1|	99.944	1780	1	0	1	1780	827580	825801	0	3282
contig_16566	gi|675817468|emb|LM997359.1|	99.944	1780	1	0	1	1780	26113	24334	0	3282
contig_16566	gi|332341332|gb|CP002729.1|	99.944	1780	1	0	1	1780	2172640	2174419	0	3282
contig_16566	gi|313848522|emb|AM946981.2|	99.944	1780	1	0	1	1780	1812836	1814615	0	3282
contig_16566	gi|309700213|emb|FN649414.1|	99.944	1780	1	0	1	1780	1967809	1969588	0	3282
contig_16566	gi|296142109|gb|CP001509.3|	99.944	1780	1	0	1	1780	1812842	1814621	0	3282
contig_16566	gi|253972022|gb|CP000819.1|	99.944	1780	1	0	1	1780	1845694	1847473	0	3282
contig_16566	gi|253322479|gb|CP001665.1|	99.944	1780	1	0	1	1780	1969637	1967858	0	3282
contig_16566	gi|169752989|gb|CP000946.1|	99.944	1780	1	0	1	1780	2048223	2046444	0	3282
contig_16566	gi|749139368|gb|CP010456.1|	99.944	1780	0	1	1	1780	1873289	1875067	0	3280
contig_16566	gi|749112431|gb|CP010455.1|	99.944	1780	0	1	1	1780	1873285	1875063	0	3280
contig_16566	gi|549811571|gb|CP006698.1|	99.944	1780	0	1	1	1780	1873273	1875051	0	3280
contig_16566	gi|157065147|gb|CP000802.1|	99.888	1780	2	0	1	1780	1886442	1888221	0	3277
contig_16566	gi|834763093|gb|CP006636.1|	99.831	1780	3	0	1	1780	1830183	1831962	0	3271
contig_16566	gi|383101383|gb|CP002291.1|	99.719	1780	5	0	1	1780	1406411	1404632	0	3260
contig_16566	gi|806957753|gb|CP011018.1|	99.663	1780	6	0	1	1780	613727	611948	0	3254
contig_16566	gi|732673553|gb|CP009104.1|	99.663	1780	6	0	1	1780	2717110	2718889	0	3254
contig_16566	gi|675820524|emb|LM997086.1|	99.663	1780	6	0	1	1780	145829	144050	0	3254
contig_16566	gi|675820017|emb|LM996580.1|	99.663	1780	6	0	1	1780	229444	231223	0	3254
contig_16566	gi|675819850|emb|LM996413.1|	99.663	1780	6	0	1	1780	42275	40496	0	3254
contig_16566	gi|675819557|emb|LM996120.1|	99.663	1780	6	0	1	1780	507224	509003	0	3254
contig_16566	gi|675819048|emb|LM995611.1|	99.663	1780	6	0	1	1780	159447	157668	0	3254
contig_16566	gi|675818991|emb|LM995554.1|	99.663	1780	6	0	1	1780	222060	220281	0	3254
contig_16566	gi|675818918|emb|LM995481.1|	99.663	1780	6	0	1	1780	506330	508109	0	3254
contig_16566	gi|675817512|emb|LM997403.1|	99.663	1780	6	0	1	1780	210854	209075	0	3254
contig_16566	gi|816208797|gb|CP011331.1|	99.607	1780	7	0	1	1780	1590001	1588222	0	3249
contig_16566	gi|745369752|emb|HF572917.2|	99.607	1780	7	0	1	1780	2168738	2170517	0	3249
contig_16566	gi|675819225|emb|LM995788.1|	99.607	1780	7	0	1	1780	150311	152090	0	3249
contig_16566	gi|675818943|emb|LM995506.1|	99.607	1780	7	0	1	1780	87603	85824	0	3249
contig_16566	gi|407062746|gb|CP003301.1|	99.607	1780	7	0	1	1780	2280236	2278457	0	3249
contig_16566	gi|407051884|gb|CP003289.1|	99.607	1780	7	0	1	1780	2281907	2280128	0	3249
contig_16566	gi|406775301|gb|CP003297.1|	99.607	1780	7	0	1	1780	2272540	2270761	0	3249
contig_16566	gi|218350208|emb|CU928145.2|	99.607	1780	7	0	1	1780	2016898	2018677	0	3249
contig_16566	gi|695936535|gb|CP009578.1|	99.551	1780	8	0	1	1780	2388937	2390716	0	3243
contig_16566	gi|675820568|emb|LM997130.1|	99.551	1780	8	0	1	1780	227677	229456	0	3243
contig_16566	gi|675820477|emb|LM997039.1|	99.551	1780	8	0	1	1780	829995	828216	0	3243
contig_16566	gi|675820344|emb|LM996906.1|	99.551	1780	8	0	1	1780	93749	91970	0	3243
contig_16566	gi|675820273|emb|LM996836.1|	99.551	1780	8	0	1	1780	234564	236343	0	3243
contig_16566	gi|675820193|emb|LM996756.1|	99.551	1780	8	0	1	1780	285775	283996	0	3243
contig_16566	gi|675820124|emb|LM996687.1|	99.551	1780	8	0	1	1780	57027	55248	0	3243
contig_16566	gi|675819798|emb|LM996361.1|	99.551	1780	8	0	1	1780	156623	154844	0	3243
contig_16566	gi|675819386|emb|LM995949.1|	99.551	1780	8	0	1	1780	211659	213438	0	3243
contig_16566	gi|675819271|emb|LM995834.1|	99.551	1780	8	0	1	1780	266876	268655	0	3243
contig_16566	gi|675819185|emb|LM995748.1|	99.551	1780	8	0	1	1780	57027	55248	0	3243
contig_16566	gi|675819124|emb|LM995687.1|	99.551	1780	8	0	1	1780	61884	60105	0	3243
contig_15389	gi|383101383|gb|CP002291.1|	99.943	1767	1	0	98	1864	4831253	4829487	0	3258
contig_12809	gi|315466373|emb|FR750377.1|	99.887	1764	2	0	390	2153	1764	1	0	3247
contig_12809	gi|662033845|ref|NM_001297511.1|	82.196	1758	281	26	459	2198	1773	30	0	1483
contig_12809	gi|7025512|gb|AF233593.1|AF233593	82.196	1758	281	26	459	2198	1774	31	0	1483
contig_16842	gi|939462352|gb|KR534606.1|	99.659	1757	6	0	1	1757	223481	221725	0	3212
contig_16842	gi|401661910|emb|FR714868.1|	99.659	1757	6	0	1	1757	175199	173443	0	3212
contig_17436	gi|154183871|gb|EU024828.1|	95.545	1751	29	5	1	1702	13632	11882	0	2756
contig_12809	gi|778663479|ref|XM_011661792.1|	80.092	1743	311	25	429	2153	1744	20	0	1264
contig_17152	gi|958627747|gb|CP013253.1|	100	1728	0	0	1	1728	1687858	1686131	0	3192
contig_17152	gi|939732440|gb|CP011343.2|	100	1728	0	0	1	1728	1709791	1711518	0	3192
contig_17152	gi|939731527|gb|CP011342.2|	100	1728	0	0	1	1728	1710500	1712227	0	3192
contig_17152	gi|937526251|gb|CP012870.1|	100	1728	0	0	1	1728	2912862	2911135	0	3192
contig_17152	gi|937521852|gb|CP012869.1|	100	1728	0	0	1	1728	2912862	2911135	0	3192
contig_17152	gi|937517453|gb|CP012868.1|	100	1728	0	0	1	1728	2912855	2911128	0	3192
contig_17152	gi|932857508|emb|LN877770.1|	100	1728	0	0	1	1728	2092271	2093998	0	3192
contig_17152	gi|923416119|gb|CP011113.1|	100	1728	0	0	1	1728	1692449	1694176	0	3192
contig_17152	gi|899729770|gb|CP012127.1|	100	1728	0	0	1	1728	1708380	1710107	0	3192
contig_17152	gi|899725419|gb|CP012126.1|	100	1728	0	0	1	1728	1710994	1712721	0	3192
contig_17152	gi|899721066|gb|CP012125.1|	100	1728	0	0	1	1728	1710993	1712720	0	3192
contig_17152	gi|857137982|gb|CP011495.1|	100	1728	0	0	1	1728	2982284	2984011	0	3192
contig_17152	gi|817589947|gb|CP011324.1|	100	1728	0	0	1	1728	1721297	1723024	0	3192
contig_17152	gi|817585806|gb|CP011323.1|	100	1728	0	0	1	1728	1721297	1723024	0	3192
contig_17152	gi|817581666|gb|CP011322.1|	100	1728	0	0	1	1728	1721296	1723023	0	3192
contig_17152	gi|817577526|gb|CP011321.1|	100	1728	0	0	1	1728	1721297	1723024	0	3192
contig_17152	gi|817573384|gb|CP011320.1|	100	1728	0	0	1	1728	1726835	1728562	0	3192
contig_17152	gi|808732710|gb|CP010445.1|	100	1728	0	0	1	1728	2525178	2526905	0	3192
contig_17152	gi|808728347|gb|CP010444.1|	100	1728	0	0	1	1728	2474377	2476104	0	3192
contig_17152	gi|808720026|gb|CP010443.1|	100	1728	0	0	1	1728	2471607	2473334	0	3192
contig_17152	gi|808715606|gb|CP010442.1|	100	1728	0	0	1	1728	2525179	2526906	0	3192
contig_17152	gi|808711242|gb|CP010441.1|	100	1728	0	0	1	1728	2472381	2474108	0	3192
contig_17152	gi|808706883|gb|CP010440.1|	100	1728	0	0	1	1728	2485921	2487648	0	3192
contig_17152	gi|808702513|gb|CP010439.1|	100	1728	0	0	1	1728	2469290	2471017	0	3192
contig_17152	gi|808698133|gb|CP010438.1|	100	1728	0	0	1	1728	2484475	2486202	0	3192
contig_17152	gi|802133627|emb|LN832404.1|	100	1728	0	0	1	1728	1732464	1734191	0	3192
contig_17152	gi|801066488|gb|CP011134.1|	100	1728	0	0	1	1728	1809498	1811225	0	3192
contig_17152	gi|751378954|gb|CP009166.1|	100	1728	0	0	1	1728	1893868	1895595	0	3192
contig_17152	gi|749139368|gb|CP010456.1|	100	1728	0	0	1	1728	1733641	1735368	0	3192
contig_17152	gi|749112431|gb|CP010455.1|	100	1728	0	0	1	1728	1733637	1735364	0	3192
contig_17152	gi|742949482|gb|CP010371.1|	100	1728	0	0	1	1728	1781813	1783540	0	3192
contig_17152	gi|732682658|gb|CP009685.1|	100	1728	0	0	1	1728	1966471	1964744	0	3192
contig_17152	gi|731469900|gb|CP009789.1|	100	1728	0	0	1	1728	1710577	1712304	0	3192
contig_17152	gi|730582171|gb|CP009644.1|	100	1728	0	0	1	1728	1710576	1712303	0	3192
contig_17152	gi|687675228|emb|LM995446.1|	100	1728	0	0	1	1728	1677707	1679434	0	3192
contig_17152	gi|687670942|emb|LM993812.1|	100	1728	0	0	1	1728	1679995	1681722	0	3192
contig_17152	gi|682117612|gb|CP009273.1|	100	1728	0	0	1	1728	1723067	1724794	0	3192
contig_17152	gi|675820706|emb|LM997268.1|	100	1728	0	0	1	1728	197822	196095	0	3192
contig_17152	gi|675819302|emb|LM995865.1|	100	1728	0	0	1	1728	592045	593772	0	3192
contig_17152	gi|664682453|gb|CP008801.1|	100	1728	0	0	1	1728	1704092	1705819	0	3192
contig_17152	gi|557270520|emb|HG738867.1|	100	1728	0	0	1	1728	1617339	1619066	0	3192
contig_17152	gi|549811571|gb|CP006698.1|	100	1728	0	0	1	1728	1733625	1735352	0	3192
contig_17152	gi|545778205|gb|U00096.3|	100	1728	0	0	1	1728	1728810	1730537	0	3192
contig_17152	gi|359330873|dbj|AP012306.1|	100	1728	0	0	1	1728	1410393	1412120	0	3192
contig_17152	gi|315134697|dbj|AP012030.1|	100	1728	0	0	1	1728	1710992	1712719	0	3192
contig_17152	gi|260447279|gb|CP001637.1|	100	1728	0	0	1	1728	2149668	2147941	0	3192
contig_17152	gi|238859724|gb|CP001396.1|	100	1728	0	0	1	1728	1618893	1620620	0	3192
contig_17152	gi|169887498|gb|CP000948.1|	100	1728	0	0	1	1728	1817405	1819132	0	3192
contig_17152	gi|85674274|dbj|AP009048.1|	100	1728	0	0	1	1728	1730524	1732251	0	3192
contig_17152	gi|993027|gb|L01622.1|ECORNTLHR	100	1728	0	0	1	1728	656	2383	0	3192
contig_17152	gi|817146391|gb|CP007594.1|	99.942	1728	1	0	1	1728	1828089	1829816	0	3186
contig_17152	gi|309700213|emb|FN649414.1|	99.942	1728	1	0	1	1728	1828089	1829816	0	3186
contig_17152	gi|958612453|gb|CP013048.1|	99.826	1728	3	0	1	1728	2527106	2525379	0	3175
contig_17152	gi|850013407|gb|CP011938.1|	99.826	1728	3	0	1	1728	1673433	1675160	0	3175
contig_17152	gi|753774531|gb|CP010816.1|	99.826	1728	3	0	1	1728	1643171	1644898	0	3175
contig_17152	gi|751399318|gb|CP010585.1|	99.826	1728	3	0	1	1728	1674006	1675733	0	3175
contig_17152	gi|313848522|emb|AM946981.2|	99.826	1728	3	0	1	1728	1674000	1675727	0	3175
contig_17152	gi|296142109|gb|CP001509.3|	99.826	1728	3	0	1	1728	1674006	1675733	0	3175
contig_17152	gi|253972022|gb|CP000819.1|	99.826	1728	3	0	1	1728	1706004	1707731	0	3175
contig_17152	gi|253322479|gb|CP001665.1|	99.826	1728	3	0	1	1728	2108473	2106746	0	3175
contig_17152	gi|169752989|gb|CP000946.1|	99.826	1728	3	0	1	1728	2187865	2186138	0	3175
contig_17152	gi|157065147|gb|CP000802.1|	99.826	1728	3	0	1	1728	1750761	1752488	0	3175
contig_17152	gi|834763093|gb|CP006636.1|	99.769	1728	4	0	1	1728	1689106	1690833	0	3169
contig_17152	gi|595593103|gb|CP007391.1|	99.769	1728	4	0	1	1728	2249500	2247773	0	3169
contig_17152	gi|595588540|gb|CP007390.1|	99.769	1728	4	0	1	1728	2149712	2147985	0	3169
contig_17152	gi|595583568|gb|CP007265.1|	99.769	1728	4	0	1	1728	3879482	3877755	0	3169
contig_17152	gi|383101383|gb|CP002291.1|	99.769	1728	4	0	1	1728	1549135	1547408	0	3169
contig_17152	gi|676254251|emb|LN554923.1|	99.595	1728	7	0	1	1728	234120	235847	0	3153
contig_17152	gi|675819523|emb|LM996086.1|	99.595	1728	7	0	1	1728	224431	222704	0	3153
contig_17152	gi|675819467|emb|LM996030.1|	99.595	1728	7	0	1	1728	194884	193157	0	3153
contig_17152	gi|675820344|emb|LM996906.1|	99.537	1728	8	0	1	1728	233327	231600	0	3147
contig_17152	gi|950873647|gb|CP013112.1|	99.306	1728	12	0	1	1728	1272238	1273965	0	3125
contig_17152	gi|874075390|gb|CP007442.1|	99.306	1728	12	0	1	1728	1699124	1700851	0	3125
contig_17152	gi|675819891|emb|LM996454.1|	99.306	1728	12	0	1	1728	225447	223720	0	3125
contig_17152	gi|675819754|emb|LM996317.1|	99.306	1728	12	0	1	1728	106891	108618	0	3125
contig_17152	gi|675819432|emb|LM995995.1|	99.306	1728	12	0	1	1728	314558	312831	0	3125
contig_17152	gi|675817943|emb|LK931556.1|	99.306	1728	12	0	1	1728	74813	73086	0	3125
contig_17152	gi|443419838|gb|CP004009.1|	99.306	1728	12	0	1	1728	2486769	2488496	0	3125
contig_17152	gi|748267869|gb|CP010315.1|	99.248	1728	13	0	1	1728	1885422	1887149	0	3120
contig_17152	gi|664693170|gb|CP005998.1|	99.248	1728	13	0	1	1728	883030	884757	0	3120
contig_17152	gi|821329311|gb|CP011416.1|	99.19	1728	14	0	1	1728	4387016	4385289	0	3114
contig_17152	gi|675819225|emb|LM995788.1|	99.19	1728	14	0	1	1728	19894	21621	0	3114
contig_17152	gi|675817468|emb|LM997359.1|	99.19	1728	13	1	1	1728	156738	155012	0	3112
contig_17152	gi|675820273|emb|LM996836.1|	99.132	1728	15	0	1	1728	104132	105859	0	3109
contig_17152	gi|544200787|gb|CP006584.1|	99.132	1728	15	0	1	1728	1812142	1813869	0	3109
contig_17152	gi|383403426|gb|CP002967.1|	99.132	1728	15	0	1	1728	1871673	1873400	0	3109
contig_17152	gi|383390031|gb|CP002970.1|	99.132	1728	15	0	1	1728	3085037	3083310	0	3109
contig_17152	gi|323376397|gb|CP002516.1|	99.132	1728	15	0	1	1728	2230759	2229032	0	3109
contig_17152	gi|315059226|gb|CP002185.1|	99.132	1728	15	0	1	1728	1875097	1876824	0	3109
contig_17152	gi|944404559|gb|CP013029.1|	99.074	1728	16	0	1	1728	2491926	2493653	0	3103
contig_17152	gi|836716955|gb|CP009106.2|	99.074	1728	16	0	1	1728	2527504	2529231	0	3103
contig_17152	gi|806957753|gb|CP011018.1|	99.074	1728	16	0	1	1728	744158	742431	0	3103
contig_17152	gi|732673553|gb|CP009104.1|	99.074	1728	16	0	1	1728	2586677	2588404	0	3103
contig_17152	gi|695936535|gb|CP009578.1|	99.074	1728	16	0	1	1728	2249638	2251365	0	3103
contig_17152	gi|675820568|emb|LM997130.1|	99.074	1728	16	0	1	1728	61183	62910	0	3103
contig_17152	gi|675820524|emb|LM997086.1|	99.074	1728	16	0	1	1728	286723	284996	0	3103
contig_17152	gi|675820477|emb|LM997039.1|	99.074	1728	16	0	1	1728	969437	967710	0	3103
contig_17152	gi|675820398|emb|LM996960.1|	99.074	1728	16	0	1	1728	192918	191191	0	3103
contig_17152	gi|675820193|emb|LM996756.1|	99.074	1728	16	0	1	1728	418910	417183	0	3103
contig_17152	gi|675820124|emb|LM996687.1|	99.074	1728	16	0	1	1728	225368	223641	0	3103
contig_17277	gi|927682664|gb|KT266264.1|	93.434	1721	104	6	1	1713	56709	54990	0	2543
contig_17277	gi|814071848|ref|NC_026562.1|	93.376	1721	105	6	1	1713	56665	54946	0	2538
contig_17277	gi|915477544|gb|KR779995.1|	93.376	1721	105	6	1	1713	56661	54942	0	2538
contig_17277	gi|873820236|gb|KR184827.1|	93.376	1721	105	6	1	1713	56649	54930	0	2538
contig_17277	gi|828348805|gb|KR363961.1|	93.376	1721	105	6	1	1713	56649	54930	0	2538
contig_17277	gi|756142191|gb|KP274871.1|	93.376	1721	105	6	1	1713	56665	54946	0	2538
contig_15631	gi|325305577|gb|HQ860792.1|	97.384	1720	37	4	1	1719	1402156	1403868	0	2920
contig_17277	gi|511265836|gb|KC507758.1|	94.58	1716	77	4	1	1715	56803	55103	0	2639
contig_17277	gi|565666444|emb|HG737342.1|	99.417	1715	10	0	1	1715	59910	58196	0	3112
contig_17277	gi|584591886|emb|HG931056.1|	95.044	1715	83	2	1	1715	56902	55190	0	2695
contig_17277	gi|783162792|gb|KM491711.2|	94.052	1715	96	3	1	1715	59034	57326	0	2597
contig_17277	gi|89574460|gb|DQ226511.1|	94.052	1715	96	3	1	1715	58958	57250	0	2597
contig_17277	gi|818638146|gb|KP939360.1|	93.878	1715	99	3	1	1715	58992	57284	0	2580
contig_17277	gi|345433540|dbj|AP012207.1|	99.472	1704	8	1	12	1715	60077	58375	0	3096
contig_17277	gi|953515922|gb|KT870116.1|	93.838	1704	97	4	19	1715	61734	60032	0	2558
contig_17277	gi|573015411|gb|KF753637.1|	95.948	1703	68	1	13	1715	58119	56418	0	2761
contig_17277	gi|511265750|gb|KC507757.1|	95.126	1703	69	2	13	1715	57925	56237	0	2673
contig_17277	gi|511265664|gb|KC507756.1|	95.126	1703	69	2	13	1715	57870	56182	0	2673
contig_17277	gi|511265578|gb|KC507755.1|	95.126	1703	69	2	13	1715	57877	56189	0	2673
contig_17277	gi|378554686|gb|JQ396171.1|	95.126	1703	69	2	13	1715	57972	56284	0	2673
contig_17277	gi|402238959|gb|JX118096.1|	95.126	1703	69	2	13	1715	2700	1012	0	2673
contig_17277	gi|402238955|gb|JX118095.1|	95.126	1703	69	2	13	1715	2700	1012	0	2673
contig_17277	gi|402238943|gb|JX118092.1|	95.126	1703	69	2	13	1715	2700	1012	0	2673
contig_17277	gi|324022756|gb|JF345175.1|	95.126	1703	69	2	13	1715	57939	56251	0	2673
contig_17277	gi|291463838|gb|GU363535.1|	95.126	1703	69	2	13	1715	58020	56332	0	2673
contig_17277	gi|363989834|gb|JN884817.1|	95.068	1703	70	2	13	1715	57933	56245	0	2667
contig_17277	gi|363989833|gb|JN884816.1|	95.068	1703	70	2	13	1715	57900	56212	0	2667
contig_17277	gi|402238951|gb|JX118094.1|	95.068	1703	70	2	13	1715	2700	1012	0	2667
contig_17277	gi|402238947|gb|JX118093.1|	95.068	1703	70	2	13	1715	2700	1012	0	2667
contig_17277	gi|511266008|gb|KC507760.1|	95.009	1703	71	2	13	1715	57882	56194	0	2662
contig_17277	gi|378554764|gb|JQ396172.1|	95.009	1703	71	2	13	1715	57963	56275	0	2662
contig_17277	gi|402238963|gb|JX118097.1|	95.009	1703	71	2	13	1715	2700	1012	0	2662
contig_17277	gi|511265922|gb|KC507759.1|	94.891	1703	73	2	13	1715	57912	56224	0	2651
contig_17277	gi|402238999|gb|JX118106.1|	94.891	1703	73	2	13	1715	2700	1012	0	2651
contig_17277	gi|402238971|gb|JX118099.1|	94.891	1703	73	2	13	1715	2701	1013	0	2651
contig_17277	gi|402238987|gb|JX118103.1|;gi|402238995|gb|JX118105.1|	94.833	1703	74	2	13	1715	2701	1013	0	2645
contig_17277	gi|402238991|gb|JX118104.1|	94.833	1703	74	2	13	1715	2701	1013	0	2645
contig_17277	gi|402238979|gb|JX118101.1|	94.774	1703	75	2	13	1715	2704	1016	0	2639
contig_17277	gi|402238975|gb|JX118100.1|	94.774	1703	75	2	13	1715	2701	1013	0	2639
contig_17277	gi|402238967|gb|JX118098.1|	94.774	1703	75	2	13	1715	2700	1012	0	2639
contig_17277	gi|402238983|gb|JX118102.1|	94.715	1703	76	2	13	1715	2701	1013	0	2634
contig_17277	gi|402238935|gb|JX118090.1|	94.363	1703	82	2	13	1715	2700	1012	0	2625
contig_17277	gi|50604294|gb|AY605493.1|	93.941	1700	97	4	19	1713	2143	445	0	2564
contig_17277	gi|50604288|gb|AY605491.1|;gi|50604306|gb|AY605497.1|;gi|50604309|gb|AY605498.1|	93.824	1700	99	4	19	1713	2143	445	0	2553
contig_17277	gi|50604282|gb|AY605489.1|	93.824	1700	99	4	19	1713	2143	445	0	2553
contig_17277	gi|58294355|gb|AY745881.1|	93.588	1700	103	4	19	1713	2143	445	0	2531
contig_17277	gi|50604303|gb|AY605496.1|	93.529	1700	104	6	19	1713	2119	421	0	2525
contig_17277	gi|50604291|gb|AY605492.1|	93.529	1700	104	6	19	1713	2119	421	0	2525
contig_17277	gi|442569314|gb|KC180806.1|	93.584	1699	97	9	19	1713	59876	58186	0	2523
contig_17277	gi|309252869|gb|HQ207704.1|	94.346	1698	90	4	19	1715	60963	59271	0	2599
contig_17277	gi|808178338|gb|KP760072.1|	97.761	1697	38	0	19	1715	59681	57985	0	2924
contig_17277	gi|371532603|gb|JQ041763.1|	97.348	1697	45	0	19	1715	58087	56391	0	2885
contig_17277	gi|597569085|gb|KF990036.1|	96.877	1697	32	2	19	1715	58302	56627	0	2820
contig_17277	gi|589061032|gb|KF765450.1|	96.877	1697	32	2	19	1715	58260	56585	0	2820
contig_17277	gi|309321413|gb|HQ336405.1|	96.877	1697	32	2	19	1715	58290	56615	0	2820
contig_17277	gi|501418802|gb|KC571835.1|	96.229	1697	51	2	19	1715	57926	56243	0	2767
contig_17277	gi|402238939|gb|JX118091.1|	94.991	1697	71	4	19	1715	2694	1012	0	2656
contig_15631	gi|154183871|gb|EU024828.1|	95.441	1689	64	2	202	1877	2278	590	0	2680
contig_17623	gi|4218519|emb|AJ132614.1|	99.644	1684	6	0	1	1684	29	1712	0	3077
contig_17277	gi|645293938|ref|XM_008247557.1|	96.488	1680	38	2	19	1698	1659	1	0	2756
contig_17277	gi|402239003|gb|JX118107.1|	94.332	1676	81	4	40	1715	2673	1012	0	2556
contig_18250	gi|769471205|gb|KP301144.1|	90.348	1668	103	27	1	1632	40045	38400	0	2135
contig_17853	gi|259120505|gb|AY488137.2|	82.244	1667	288	7	1	1663	6788	5126	0	1432
contig_17277	gi|407080472|gb|JX402830.1|	94.955	1665	70	2	13	1677	1651	1	0	2597
contig_18250	gi|818638146|gb|KP939360.1|	91.095	1662	96	27	1	1632	37447	35808	0	2202
contig_18250	gi|309252869|gb|HQ207704.1|	91.09	1661	89	17	1	1632	38686	37056	0	2193
contig_18250	gi|501418802|gb|KC571835.1|	93.434	1660	75	12	1	1632	36671	35018	0	2431
contig_18250	gi|550533627|dbj|AB856289.1|	90.838	1659	93	22	4	1632	38811	37182	0	2167
contig_18250	gi|123698536|emb|AM477478.1|	90.416	1659	100	24	4	1632	1877	248	0	2139
contig_18250	gi|550533798|dbj|AB856291.1|	90.893	1658	93	22	4	1632	38791	37163	0	2172
contig_18250	gi|550533713|dbj|AB856290.1|	90.893	1658	93	22	4	1632	38820	37192	0	2172
contig_18250	gi|918399422|emb|LN555649.2|	90.651	1658	96	25	1	1632	39345	37721	0	2148
contig_18250	gi|91701629|gb|DQ424856.1|	90.947	1657	93	22	4	1632	38821	37194	0	2176
contig_18250	gi|586947391|gb|KF976463.1|	90.937	1655	95	23	4	1632	38737	37112	0	2174
contig_18250	gi|783162792|gb|KM491711.2|	91.228	1653	103	17	1	1632	37410	35779	0	2211
contig_18250	gi|89574460|gb|DQ226511.1|	91.228	1653	103	17	1	1632	37415	35784	0	2211
contig_18250	gi|309321413|gb|HQ336405.1|	95.521	1652	49	9	1	1632	36924	35278	0	2617
contig_18250	gi|957740866|gb|KT428297.1|	90.86	1652	99	24	1	1632	41061	39442	0	2167
contig_18250	gi|589061032|gb|KF765450.1|	95.639	1651	48	9	1	1632	36921	35276	0	2628
contig_18250	gi|597569085|gb|KF990036.1|	95.578	1651	49	9	1	1632	36962	35317	0	2623
contig_17803	gi|1235581|emb|X96555.1|	97.212	1650	40	6	16	1665	1670	27	0	2787
contig_18250	gi|511265922|gb|KC507759.1|	95.818	1650	27	14	1	1632	36311	34686	0	2627
contig_18250	gi|953515678|gb|KT831767.1|	91.03	1650	96	24	4	1632	38837	37219	0	2180
contig_18250	gi|808178338|gb|KP760072.1|	95.876	1649	46	9	1	1632	37907	36264	0	2649
contig_18250	gi|808178423|gb|KP760073.1|	95.391	1649	54	8	1	1632	36990	35347	0	2604
contig_18250	gi|511266008|gb|KC507760.1|	95.934	1648	27	15	1	1632	36306	34683	0	2636
contig_18250	gi|511265578|gb|KC507755.1|	95.934	1648	27	15	1	1632	36307	34684	0	2636
contig_18250	gi|363989834|gb|JN884817.1|	95.934	1648	27	15	1	1632	36292	34669	0	2636
contig_18250	gi|363989833|gb|JN884816.1|	95.934	1648	27	15	1	1632	36293	34670	0	2636
contig_18250	gi|407080527|gb|JX402816.1|	95.934	1648	27	15	1	1632	3152	1529	0	2636
contig_18250	gi|378554764|gb|JQ396172.1|	95.934	1648	27	15	1	1632	36339	34716	0	2636
contig_18250	gi|378554686|gb|JQ396171.1|	95.934	1648	27	15	1	1632	36354	34731	0	2636
contig_18250	gi|511265664|gb|KC507756.1|	95.874	1648	28	15	1	1632	36300	34677	0	2632
contig_18250	gi|324022756|gb|JF345175.1|	95.874	1648	28	15	1	1632	36339	34716	0	2630
contig_18250	gi|291463838|gb|GU363535.1|	95.874	1648	28	15	1	1632	36406	34783	0	2630
contig_18250	gi|511265750|gb|KC507757.1|	95.813	1648	29	15	1	1632	36313	34690	0	2625
contig_18250	gi|573015411|gb|KF753637.1|	95.267	1648	37	13	1	1632	36041	34419	0	2573
contig_18250	gi|584591886|emb|HG931056.1|	94.778	1647	46	18	1	1632	35755	34134	0	2529
contig_18250	gi|511265836|gb|KC507758.1|	94.475	1647	51	15	1	1632	35253	33632	0	2508
contig_18250	gi|344030470|gb|JF412791.1|	90.65	1647	104	17	1	1632	37544	35933	0	2143
contig_18250	gi|371532603|gb|JQ041763.1|	95.687	1646	52	7	1	1632	36998	35358	0	2628
contig_18250	gi|586598666|gb|KF957866.1|	90.578	1645	109	17	1	1632	37471	35860	0	2137
contig_18250	gi|115498283|gb|DQ865976.1|	90.578	1645	109	17	1	1632	37500	35889	0	2137
contig_18250	gi|115432784|gb|DQ865975.1|	90.578	1645	109	17	1	1632	37501	35890	0	2137
contig_18250	gi|74027081|gb|DQ119058.1|	90.578	1645	109	17	1	1632	37502	35891	0	2137
contig_18094	gi|219551888|gb|FJ007641.1|	100	1644	0	0	1	1644	786	2429	0	3037
contig_18094	gi|325305577|gb|HQ860792.1|	99.878	1644	2	0	1	1644	1287105	1285462	0	3025
contig_18250	gi|808178593|gb|KP760075.1|	95.681	1644	54	5	1	1632	36998	35360	0	2627
contig_18250	gi|808178508|gb|KP760074.1|	95.681	1644	54	5	1	1632	37000	35362	0	2627
contig_18250	gi|808178253|gb|KP760071.1|	95.681	1644	54	5	1	1632	36968	35330	0	2627
contig_18250	gi|808178168|gb|KP760070.1|	95.681	1644	54	5	1	1632	36997	35359	0	2627
contig_18250	gi|595647132|gb|KJ399870.1|	90.937	1644	105	14	1	1632	37367	35756	0	2170
contig_18250	gi|595647849|gb|KJ399882.1|	90.876	1644	106	14	1	1632	37371	35760	0	2165
contig_18250	gi|595647791|gb|KJ399881.1|	90.876	1644	106	14	1	1632	37359	35748	0	2165
contig_18250	gi|595647672|gb|KJ399879.1|	90.876	1644	106	14	1	1632	37340	35729	0	2165
contig_18250	gi|595647612|gb|KJ399878.1|	90.876	1644	106	14	1	1632	37371	35760	0	2165
contig_18250	gi|595647552|gb|KJ399877.1|	90.876	1644	106	14	1	1632	37371	35760	0	2165
contig_18250	gi|595647492|gb|KJ399876.1|	90.876	1644	106	14	1	1632	37369	35758	0	2165
contig_18250	gi|595647432|gb|KJ399875.1|	90.876	1644	106	14	1	1632	37371	35760	0	2165
contig_18250	gi|595647372|gb|KJ399874.1|	90.876	1644	106	14	1	1632	37367	35756	0	2165
contig_18250	gi|595647312|gb|KJ399873.1|	90.876	1644	106	14	1	1632	37369	35758	0	2165
contig_18250	gi|595647252|gb|KJ399872.1|	90.876	1644	106	14	1	1632	37370	35759	0	2165
contig_18250	gi|595647192|gb|KJ399871.1|	90.876	1644	106	14	1	1632	37370	35759	0	2165
contig_18250	gi|595647072|gb|KJ399869.1|	90.876	1644	106	14	1	1632	37371	35760	0	2165
contig_18250	gi|595647012|gb|KJ399868.1|	90.876	1644	106	14	1	1632	37370	35759	0	2165
contig_18250	gi|595646952|gb|KJ399867.1|	90.876	1644	106	14	1	1632	37369	35758	0	2165
contig_18250	gi|595646892|gb|KJ399866.1|	90.876	1644	106	14	1	1632	37371	35760	0	2165
contig_18250	gi|595646832|gb|KJ399865.1|	90.876	1644	106	14	1	1632	37371	35760	0	2165
contig_18250	gi|595646772|gb|KJ399864.1|	90.876	1644	106	14	1	1632	37371	35760	0	2165
contig_18250	gi|595646712|gb|KJ399863.1|	90.876	1644	106	14	1	1632	37367	35756	0	2165
contig_18250	gi|595646652|gb|KJ399862.1|	90.876	1644	106	14	1	1632	37369	35758	0	2165
contig_18250	gi|595646592|gb|KJ399861.1|	90.876	1644	106	14	1	1632	37363	35752	0	2165
contig_18250	gi|595646532|gb|KJ399860.1|	90.876	1644	106	14	1	1632	37337	35726	0	2165
contig_18250	gi|595646472|gb|KJ399859.1|	90.876	1644	106	14	1	1632	37369	35758	0	2165
contig_18250	gi|595646412|gb|KJ399858.1|	90.876	1644	106	14	1	1632	37371	35760	0	2165
contig_18250	gi|595646352|gb|KJ399857.1|	90.876	1644	106	14	1	1632	37371	35760	0	2165
contig_18250	gi|595646292|gb|KJ399856.1|	90.876	1644	106	14	1	1632	37370	35759	0	2165
contig_18250	gi|595646232|gb|KJ399855.1|	90.876	1644	106	14	1	1632	37371	35760	0	2165
contig_18250	gi|595646172|gb|KJ399854.1|	90.876	1644	106	14	1	1632	37369	35758	0	2165
contig_18250	gi|595646112|gb|KJ399853.1|	90.876	1644	106	14	1	1632	37371	35760	0	2165
contig_18250	gi|595646051|gb|KJ399852.1|	90.876	1644	106	14	1	1632	37371	35760	0	2165
contig_18250	gi|595645991|gb|KJ399851.1|	90.876	1644	106	14	1	1632	37370	35759	0	2165
contig_18250	gi|595645931|gb|KJ399850.1|	90.876	1644	106	14	1	1632	37370	35759	0	2165
contig_18250	gi|595645871|gb|KJ399849.1|	90.876	1644	106	14	1	1632	37370	35759	0	2165
contig_18250	gi|595645810|gb|KJ399848.1|	90.876	1644	106	14	1	1632	37371	35760	0	2165
contig_18250	gi|595645750|gb|KJ399847.1|	90.876	1644	106	14	1	1632	37371	35760	0	2165
contig_18250	gi|595645690|gb|KJ399846.1|	90.876	1644	106	14	1	1632	37363	35752	0	2165
contig_18250	gi|595645630|gb|KJ399845.1|	90.876	1644	106	14	1	1632	37369	35758	0	2165
contig_18250	gi|595645570|gb|KJ399844.1|	90.876	1644	106	14	1	1632	37368	35757	0	2165
contig_18250	gi|595645510|gb|KJ399843.1|	90.876	1644	106	14	1	1632	37366	35755	0	2165
contig_18250	gi|595645451|gb|KJ399842.1|	90.876	1644	106	14	1	1632	37369	35758	0	2165
contig_18250	gi|595645334|gb|KJ399840.1|	90.876	1644	106	14	1	1632	37346	35735	0	2165
contig_18250	gi|595645275|gb|KJ399839.1|	90.876	1644	106	14	1	1632	37352	35741	0	2165
contig_18250	gi|595645215|gb|KJ399838.1|	90.876	1644	106	14	1	1632	37369	35758	0	2165
contig_18250	gi|371926571|gb|JQ228387.1|	90.45	1644	125	19	1	1632	37421	35798	0	2137
contig_18250	gi|371926489|gb|JQ228386.1|	90.45	1644	125	19	1	1632	37421	35798	0	2137
contig_18250	gi|371926407|gb|JQ228385.1|	90.45	1644	125	19	1	1632	37421	35798	0	2137
contig_18250	gi|371925915|gb|JQ228379.1|;gi|371926325|gb|JQ228384.1|	90.389	1644	126	19	1	1632	37421	35798	0	2132
contig_17277	gi|808178593|gb|KP760075.1|	96.592	1643	43	1	73	1715	58258	56629	0	2712
contig_17277	gi|808178508|gb|KP760074.1|	96.592	1643	43	1	73	1715	58230	56601	0	2712
contig_17277	gi|808178423|gb|KP760073.1|	96.592	1643	43	1	73	1715	58263	56634	0	2712
contig_17277	gi|808178168|gb|KP760070.1|	96.592	1643	43	1	73	1715	58274	56645	0	2712
contig_17277	gi|808178253|gb|KP760071.1|	96.531	1643	44	1	73	1715	58156	56527	0	2706
contig_8478	gi|523806722|gb|CP006048.1|	95.006	1642	80	1	18	1657	714173	712532	0	2577
contig_9185	gi|325305577|gb|HQ860792.1|	98.964	1641	12	2	1	1636	1406915	1405275	0	2931
contig_18250	gi|595257146|gb|KJ008949.1|	96.947	1638	44	1	1	1632	3693	2056	0	2743
contig_18250	gi|565666444|emb|HG737342.1|	96.947	1638	44	1	1	1632	38161	36524	0	2743
contig_18250	gi|345433540|dbj|AP012207.1|	96.947	1638	44	1	1	1632	38339	36702	0	2743
contig_12809	gi|18251|emb|X55779.1|	80.738	1625	295	15	433	2050	1720	107	0	1251
contig_18367	gi|119394861|gb|EF122456.1|	95.743	1621	69	0	1	1621	1632	12	0	2612
contig_18367	gi|115481897|ref|NM_001071077.1|	95.743	1621	69	0	1	1621	1643	23	0	2612
contig_18367	gi|20220|emb|X05664.1|	95.743	1621	69	0	1	1621	1632	12	0	2612
contig_18367	gi|20218|emb|X05663.1|	95.743	1621	69	0	1	1621	1629	9	0	2612
contig_18367	gi|156764691|dbj|AK288076.1|	95.743	1621	68	1	1	1621	926	2545	0	2610
contig_18367	gi|32992523|dbj|AK107314.1|	95.558	1621	72	0	1	1621	1643	23	0	2595
contig_10042	gi|7024534|gb|AF159173.1|AF159173	99.628	1614	6	0	1	1614	4879	6492	0	2948
contig_17803	gi|2598656|emb|AJ222579.1|	94.282	1609	76	14	21	1625	1599	3	0	2447
contig_15631	gi|259156800|gb|GQ856148.1|	94.246	1599	77	7	126	1716	414928	416519	0	2429
contig_12182	gi|944357105|ref|XM_014525105.1|	86.369	1592	199	16	1	1580	25131	26716	0	1722
contig_17277	gi|402238931|gb|JX118089.1|	95.729	1592	67	1	19	1610	2694	1104	0	2562
contig_17803	gi|828293552|ref|XM_004489495.2|	88.819	1592	141	16	99	1661	1628	45	0	1919
contig_15631	gi|384939108|emb|FQ014226.1|	93.019	1590	91	9	130	1712	130633	129057	0	2303
contig_15631	gi|345500034|emb|FQ378026.1|	93.019	1590	91	9	130	1712	254966	253390	0	2303
contig_15631	gi|320147991|emb|FP885871.1|	93.019	1590	91	9	130	1712	220816	219240	0	2303
contig_15631	gi|319439754|emb|FP885845.1|	93.019	1590	91	9	130	1712	255049	253473	0	2303
contig_15631	gi|317905579|emb|FP885834.1|	93.019	1590	91	9	130	1712	249349	247773	0	2303
contig_15631	gi|47118321|dbj|BA000009.3|	93.019	1590	91	9	130	1712	339176	337600	0	2303
contig_15631	gi|3410893|dbj|AB007034.1|	93.019	1590	91	9	130	1712	116	1692	0	2303
contig_15631	gi|285631|dbj|D15065.1|BEUMTATPA	93.019	1590	91	9	130	1712	116	1692	0	2303
contig_15631	gi|11262|emb|X68690.1|	92.516	1590	99	9	130	1712	544	2120	0	2259
contig_18367	gi|156764646|dbj|AK288031.1|	98.74	1587	11	2	35	1621	1150	2727	0	2811
contig_18367	gi|119394863|gb|EF122457.1|	98.74	1587	11	2	35	1621	1589	12	0	2811
contig_18367	gi|115440096|ref|NM_001050863.1|	98.74	1587	11	2	35	1621	1592	15	0	2811
contig_18367	gi|119394865|gb|EF122458.1|	98.677	1587	12	2	35	1621	1589	12	0	2806
contig_18367	gi|116011610|dbj|AK242245.1|	98.677	1587	12	2	35	1621	3413	1836	0	2806
contig_18367	gi|20216|emb|X05662.1|	98.551	1587	14	2	35	1621	1593	16	0	2795
contig_18367	gi|169790|gb|M17513.1|RICGLUTA	98.11	1587	20	3	35	1621	1601	25	0	2756
contig_34	gi|371941911|gb|JN605349.1|	98.297	1585	27	0	166	1750	1585	1	0	2778
contig_34	gi|371941914|gb|JN605350.1|;gi|371941917|gb|JN605351.1|	98.17	1585	29	0	166	1750	1585	1	0	2767
contig_18367	gi|20214|emb|X05661.1|	98.548	1584	14	2	35	1618	1575	1	0	2789
contig_18972	gi|694669991|ref|XM_009490668.1|	93.98	1578	92	3	1	1577	12282	13857	0	2385
contig_18972	gi|915538196|ref|XM_013367497.1|	93.346	1578	102	3	1	1577	50746	52321	0	2329
contig_18972	gi|527269210|ref|XM_005152568.1|	93.156	1578	105	3	1	1577	42248	43823	0	2313
contig_18972	gi|675430563|ref|XM_008931068.1|	93.093	1578	106	3	1	1577	48838	50413	0	2307
contig_18972	gi|704184498|ref|XM_010138321.1|	92.776	1578	111	3	1	1577	12266	13841	0	2279
contig_18972	gi|699655693|ref|XM_009899105.1|	92.586	1578	114	2	1	1577	50457	52032	0	2263
contig_18972	gi|699589312|ref|XM_009867494.1|	92.269	1578	119	3	1	1577	18980	20555	0	2235
contig_18972	gi|663246045|ref|XM_008505073.1|	91.191	1578	136	3	1	1577	42228	43803	0	2141
contig_18972	gi|641789534|ref|XM_008178373.1|	84.791	1578	235	5	2	1577	49055	50629	0	1580
contig_18972	gi|641789532|ref|XM_008178372.1|	84.791	1578	235	5	2	1577	49058	50632	0	1580
contig_18972	gi|641789530|ref|XM_008178371.1|	84.791	1578	235	5	2	1577	49139	50713	0	1580
contig_18972	gi|641789528|ref|XM_008178370.1|	84.791	1578	235	5	2	1577	49295	50869	0	1580
contig_18972	gi|641789526|ref|XM_008178369.1|	84.791	1578	235	5	2	1577	49376	50950	0	1580
contig_18972	gi|641789524|ref|XM_008178368.1|	84.791	1578	235	5	2	1577	49379	50953	0	1580
contig_18972	gi|641789522|ref|XM_008178367.1|	84.791	1578	235	5	2	1577	49409	50983	0	1580
contig_18972	gi|641789520|ref|XM_008178365.1|	84.791	1578	235	5	2	1577	49409	50983	0	1580
contig_18972	gi|641789518|ref|XM_008178364.1|	84.791	1578	235	5	2	1577	49415	50989	0	1580
contig_18972	gi|641789516|ref|XM_008178363.1|	84.791	1578	235	5	2	1577	49616	51190	0	1580
contig_18972	gi|641789514|ref|XM_008178362.1|	84.791	1578	235	5	2	1577	49697	51271	0	1580
contig_18972	gi|641789512|ref|XM_008178361.1|	84.791	1578	235	5	2	1577	49697	51271	0	1580
contig_18972	gi|641789510|ref|XM_008178360.1|	84.791	1578	235	5	2	1577	49697	51271	0	1580
contig_18972	gi|641789508|ref|XM_008178359.1|	84.791	1578	235	5	2	1577	49697	51271	0	1580
contig_18972	gi|641789506|ref|XM_008178358.1|	84.791	1578	235	5	2	1577	49697	51271	0	1580
contig_18972	gi|641789504|ref|XM_008178357.1|	84.791	1578	235	5	2	1577	49700	51274	0	1580
contig_18972	gi|641789502|ref|XM_008178356.1|	84.791	1578	235	5	2	1577	49781	51355	0	1580
contig_18972	gi|641789500|ref|XM_008178354.1|	84.791	1578	235	5	2	1577	49862	51436	0	1580
contig_18972	gi|641789498|ref|XM_008178353.1|	84.791	1578	235	5	2	1577	50258	51832	0	1580
contig_18972	gi|641789496|ref|XM_008178352.1|	84.791	1578	235	5	2	1577	50378	51952	0	1580
contig_18972	gi|641789494|ref|XM_008178351.1|	84.791	1578	235	5	2	1577	50414	51988	0	1580
contig_18972	gi|641789492|ref|XM_008178350.1|	84.791	1578	235	5	2	1577	50420	51994	0	1580
contig_18972	gi|641789490|ref|XM_008178349.1|	84.791	1578	235	5	2	1577	50447	52021	0	1580
contig_18972	gi|641789488|ref|XM_008178348.1|	84.791	1578	235	5	2	1577	50459	52033	0	1580
contig_18972	gi|641789486|ref|XM_008178347.1|	84.791	1578	235	5	2	1577	50462	52036	0	1580
contig_18972	gi|641789484|ref|XM_008178346.1|	84.791	1578	235	5	2	1577	50465	52039	0	1580
contig_18972	gi|641789482|ref|XM_008178345.1|	84.791	1578	235	5	2	1577	50480	52054	0	1580
contig_18972	gi|641789480|ref|XM_008178344.1|	84.791	1578	235	5	2	1577	50498	52072	0	1580
contig_18972	gi|641789478|ref|XM_008178343.1|	84.791	1578	235	5	2	1577	50543	52117	0	1580
contig_18972	gi|641789476|ref|XM_008178342.1|	84.791	1578	235	5	2	1577	50543	52117	0	1580
contig_18972	gi|641789474|ref|XM_008178341.1|	84.791	1578	235	5	2	1577	50543	52117	0	1580
contig_18972	gi|641789472|ref|XM_008178340.1|	84.791	1578	235	5	2	1577	50543	52117	0	1580
contig_18972	gi|641789470|ref|XM_008178338.1|	84.791	1578	235	5	2	1577	50543	52117	0	1580
contig_18972	gi|641789468|ref|XM_008178337.1|	84.791	1578	235	5	2	1577	50558	52132	0	1580
contig_18972	gi|641789466|ref|XM_008178336.1|	84.791	1578	235	5	2	1577	50582	52156	0	1580
contig_18972	gi|641789464|ref|XM_008178335.1|	84.791	1578	235	5	2	1577	50585	52159	0	1580
contig_18972	gi|641789462|ref|XM_008178334.1|	84.791	1578	235	5	2	1577	50627	52201	0	1580
contig_18972	gi|641789460|ref|XM_008178332.1|	84.791	1578	235	5	2	1577	50648	52222	0	1580
contig_18972	gi|733894843|ref|XM_010713587.1|	98.288	1577	26	1	1	1577	49686	51261	0	2761
contig_18972	gi|874456855|ref|XM_013093923.1|	94.927	1577	79	1	1	1577	48899	50474	0	2468
contig_18972	gi|874456853|ref|XM_013093922.1|	94.927	1577	79	1	1	1577	45836	47411	0	2468
contig_18972	gi|874456851|ref|XM_013093921.1|	94.927	1577	79	1	1	1577	45932	47507	0	2468
contig_18972	gi|690425361|ref|XM_009333163.1|	94.673	1577	83	1	1	1577	57190	58765	0	2446
contig_18972	gi|686601233|ref|XM_009278615.1|	94.673	1577	83	1	1	1577	48937	50512	0	2446
contig_18972	gi|694839975|ref|XM_009462382.1|	94.42	1577	87	1	1	1577	48825	50400	0	2423
contig_18972	gi|768339723|ref|XM_011578249.1|	94.356	1577	88	1	1	1577	48738	50313	0	2418
contig_18972	gi|701360129|ref|XM_009986574.1|	94.356	1577	88	1	1	1577	6639	8214	0	2418
contig_18972	gi|729721936|ref|XM_010569298.1|	94.293	1577	89	1	1	1577	51516	53091	0	2412
contig_18972	gi|700362398|ref|XM_009927454.1|	94.293	1577	89	1	1	1577	14894	16469	0	2412
contig_18972	gi|704479703|ref|XM_010074919.1|	94.23	1577	90	1	1	1577	14880	16455	0	2407
contig_18972	gi|695157872|ref|XM_009508687.1|	94.23	1577	90	1	1	1577	14900	16475	0	2407
contig_18972	gi|723539685|ref|XM_010312012.1|	93.912	1577	95	1	1	1577	14802	16377	0	2379
contig_18972	gi|699667562|ref|XM_009885623.1|	93.912	1577	95	1	1	1577	48808	50383	0	2379
contig_18972	gi|698418372|ref|XM_009696706.1|	93.912	1577	95	1	1	1577	15057	16632	0	2379
contig_18972	gi|909796648|ref|XM_013298814.1|	93.849	1577	96	1	1	1577	48690	50265	0	2374
contig_18972	gi|723121411|ref|XM_010283656.1|	93.849	1577	96	1	1	1577	42060	43635	0	2374
contig_18972	gi|902872835|ref|XM_013171161.1|	93.849	1577	90	3	1	1577	51081	52650	0	2372
contig_18972	gi|704293321|ref|XM_010162153.1|	93.595	1577	100	1	1	1577	15119	16694	0	2351
contig_18972	gi|960988509|ref|XM_014954164.1|	93.532	1577	101	1	1	1577	48812	50387	0	2346
contig_18972	gi|960988507|ref|XM_014954163.1|	93.532	1577	101	1	1	1577	28574	30149	0	2346
contig_18972	gi|960988505|ref|XM_014954162.1|	93.532	1577	101	1	1	1577	28784	30359	0	2346
contig_18972	gi|960988503|ref|XM_014954161.1|	93.532	1577	101	1	1	1577	30845	32420	0	2346
contig_18972	gi|701317063|ref|XM_010020419.1|	93.532	1577	101	1	1	1577	14931	16506	0	2346
contig_18972	gi|675629489|ref|XM_008944988.1|	93.342	1577	104	1	1	1577	15149	16724	0	2329
contig_18972	gi|696966343|ref|XM_009555686.1|	93.215	1577	106	1	1	1577	48837	50412	0	2318
contig_18972	gi|700433054|ref|XM_009957097.1|	93.278	1577	93	6	1	1577	15032	16595	0	2314
contig_18972	gi|706133878|ref|XM_010202492.1|	93.152	1577	107	1	1	1577	7188	8763	0	2313
contig_18972	gi|701402114|ref|XM_009970859.1|	92.961	1577	110	1	1	1577	15150	16725	0	2296
contig_18972	gi|929475258|ref|XM_014282969.1|	92.834	1577	94	3	1	1577	48654	50211	0	2270
contig_18972	gi|701390631|ref|XM_009996323.1|	92.581	1577	116	1	1	1577	50460	52035	0	2263
contig_18972	gi|669281136|ref|XM_008634839.1|	92.517	1577	117	1	1	1577	57086	58661	0	2257
contig_18972	gi|727052876|ref|XM_010407290.1|	92.264	1577	121	1	1	1577	56367	57942	0	2235
contig_18972	gi|677755184|ref|XM_009084366.1|	92.074	1577	124	1	1	1577	14852	16427	0	2218
contig_18972	gi|823463763|ref|XM_012574837.1|	91.947	1577	126	1	1	1577	50307	51882	0	2207
contig_18972	gi|930230165|ref|XM_014306645.1|	91.883	1577	127	1	1	1577	50730	52305	0	2202
contig_18972	gi|929420185|ref|XM_014249163.1|	91.756	1577	129	1	1	1577	46011	47586	0	2191
contig_18972	gi|929420182|ref|XM_014249162.1|	91.756	1577	129	1	1	1577	46065	47640	0	2191
contig_18972	gi|929420179|ref|XM_014249161.1|	91.756	1577	129	1	1	1577	46068	47643	0	2191
contig_18972	gi|959083354|ref|XM_014890035.1|	91.63	1577	131	1	1	1577	48276	49851	0	2180
contig_18972	gi|525003297|ref|XM_005049296.1|	90.932	1577	142	1	1	1577	57970	59545	0	2119
contig_18972	gi|697847900|ref|XM_009646027.1|	93.845	1576	96	1	2	1577	48805	50379	0	2372
contig_18972	gi|705695009|ref|XM_010125411.1|	93.591	1576	100	1	2	1577	15045	16619	0	2350
contig_18972	gi|929451192|ref|XM_014264967.1|	91.244	1576	137	1	1	1576	51168	52742	0	2145
contig_18972	gi|698409026|ref|XM_009812486.1|	94.222	1575	90	1	2	1576	6777	8350	0	2403
contig_18972	gi|926533204|ref|XM_013960489.1|	93.524	1575	101	1	2	1576	52975	54548	0	2342
contig_18972	gi|719766361|ref|XM_010219384.1|	91.937	1575	126	1	2	1576	47579	49152	0	2204
contig_18972	gi|697487073|ref|XM_009676337.1|	92.862	1569	111	1	2	1570	51109	52676	0	2276
contig_19161	gi|823463763|ref|XM_012574837.1|	92.912	1566	109	2	1	1565	44841	46405	0	2276
contig_19161	gi|959083354|ref|XM_014890035.1|	92.784	1566	111	2	1	1565	42810	44374	0	2265
contig_19161	gi|929420185|ref|XM_014249163.1|	92.465	1566	116	2	1	1565	40545	42109	0	2237
contig_19161	gi|929420182|ref|XM_014249162.1|	92.465	1566	116	2	1	1565	40599	42163	0	2237
contig_19161	gi|929420179|ref|XM_014249161.1|	92.465	1566	116	2	1	1565	40602	42166	0	2237
contig_19161	gi|525003297|ref|XM_005049296.1|	92.401	1566	117	2	1	1565	52504	54068	0	2231
contig_19161	gi|929451192|ref|XM_014264967.1|	92.337	1566	118	2	1	1565	45702	47266	0	2226
contig_19161	gi|930230165|ref|XM_014306645.1|	92.273	1566	119	2	1	1565	45315	46879	0	2220
contig_19161	gi|683907263|ref|XM_009088320.1|	91.762	1566	127	2	1	1565	45483	47047	0	2176
contig_15631	gi|259156760|gb|GQ856147.1|	95.463	1565	62	3	159	1716	114088	112526	0	2488
contig_15631	gi|74181741|dbj|AK154432.1|	94.313	1565	82	2	159	1716	2063	3627	0	2390
contig_19161	gi|733894843|ref|XM_010713587.1|	97.252	1565	43	0	1	1565	44217	45781	0	2652
contig_19161	gi|701402114|ref|XM_009970859.1|	95.208	1565	75	0	1	1565	9681	11245	0	2475
contig_19161	gi|701317063|ref|XM_010020419.1|	94.952	1565	79	0	1	1565	9462	11026	0	2453
contig_19161	gi|729721936|ref|XM_010569298.1|	94.888	1565	80	0	1	1565	46047	47611	0	2447
contig_19161	gi|700362398|ref|XM_009927454.1|	94.888	1565	80	0	1	1565	9437	11001	0	2447
contig_19161	gi|768339723|ref|XM_011578249.1|	94.696	1565	83	0	1	1565	43269	44833	0	2431
contig_19161	gi|698418372|ref|XM_009696706.1|	94.696	1565	83	0	1	1565	9603	11167	0	2431
contig_19161	gi|527269210|ref|XM_005152568.1|	94.377	1565	88	0	1	1565	36779	38343	0	2403
contig_19161	gi|675629489|ref|XM_008944988.1|	94.313	1565	89	0	1	1565	9683	11247	0	2398
contig_19161	gi|700433054|ref|XM_009957097.1|	94.249	1565	90	0	1	1565	9563	11127	0	2392
contig_19161	gi|706133878|ref|XM_010202492.1|	94.058	1565	93	0	1	1565	1719	3283	0	2375
contig_19161	gi|699589312|ref|XM_009867494.1|	93.994	1565	94	0	1	1565	13520	15084	0	2370
contig_19161	gi|675430563|ref|XM_008931068.1|	93.738	1565	98	0	1	1565	43375	44939	0	2348
contig_19161	gi|699655693|ref|XM_009899105.1|	93.419	1565	103	0	1	1565	44970	46534	0	2320
contig_19161	gi|719766361|ref|XM_010219384.1|	93.035	1565	109	0	1	1565	42109	43673	0	2287
contig_19161	gi|669281136|ref|XM_008634839.1|	92.588	1565	116	0	1	1565	51620	53184	0	2248
contig_19161	gi|727052876|ref|XM_010407290.1|	92.524	1565	117	0	1	1565	50901	52465	0	2242
contig_15631	gi|291463837|gb|GU363534.1|	96.483	1564	42	2	327	1877	15913	17476	0	2571
contig_17623	gi|828300599|ref|XM_004493723.2|	85.614	1564	198	22	1	1549	31	1582	0	1616
contig_17623	gi|828300601|ref|XM_012713921.1|	85.55	1564	198	23	1	1549	29	1579	0	1611
contig_19161	gi|697025174|ref|XM_009576055.1|	95.524	1564	70	0	2	1565	5380	6943	0	2501
contig_19161	gi|694839975|ref|XM_009462382.1|	95.396	1564	72	0	2	1565	43351	44914	0	2490
contig_19161	gi|690425361|ref|XM_009333163.1|	95.269	1564	74	0	2	1565	51641	53204	0	2479
contig_19161	gi|695157872|ref|XM_009508687.1|	95.077	1564	77	0	2	1565	9441	11004	0	2462
contig_19161	gi|686601233|ref|XM_009278615.1|	95.077	1564	77	0	2	1565	43469	45032	0	2462
contig_19161	gi|723539685|ref|XM_010312012.1|	95.013	1564	78	0	2	1565	9334	10897	0	2457
contig_19161	gi|700384783|ref|XM_009934096.1|	95.013	1564	78	0	2	1565	45136	46699	0	2457
contig_19161	gi|699667562|ref|XM_009885623.1|	94.949	1564	79	0	2	1565	43412	44975	0	2451
contig_19161	gi|960988509|ref|XM_014954164.1|	94.885	1564	80	0	2	1565	43344	44907	0	2446
contig_19161	gi|960988507|ref|XM_014954163.1|	94.885	1564	80	0	2	1565	23106	24669	0	2446
contig_19161	gi|960988505|ref|XM_014954162.1|	94.885	1564	80	0	2	1565	23316	24879	0	2446
contig_19161	gi|960988503|ref|XM_014954161.1|	94.885	1564	80	0	2	1565	25377	26940	0	2446
contig_19161	gi|723121411|ref|XM_010283656.1|	94.821	1564	81	0	2	1565	36568	38131	0	2440
contig_19161	gi|705695009|ref|XM_010125411.1|	94.757	1564	82	0	2	1565	9555	11118	0	2435
contig_19161	gi|704230228|ref|XM_010147414.1|	94.693	1564	83	0	2	1565	9574	11137	0	2429
contig_19161	gi|701360129|ref|XM_009986574.1|	94.693	1564	83	0	2	1565	1171	2734	0	2429
contig_19161	gi|694669991|ref|XM_009490668.1|	94.693	1564	83	0	2	1565	6814	8377	0	2429
contig_19161	gi|915538196|ref|XM_013367497.1|	94.565	1564	85	0	2	1565	45299	46862	0	2418
contig_19161	gi|698409026|ref|XM_009812486.1|	94.565	1564	85	0	2	1565	1323	2886	0	2418
contig_19161	gi|704479703|ref|XM_010074919.1|	94.501	1564	86	0	2	1565	9394	10957	0	2412
contig_19161	gi|704293321|ref|XM_010162153.1|	94.437	1564	87	0	2	1565	9651	11214	0	2407
contig_19161	gi|697847900|ref|XM_009646027.1|	94.437	1564	87	0	2	1565	43396	44959	0	2407
contig_19161	gi|677755184|ref|XM_009084366.1|	94.373	1564	88	0	2	1565	9387	10950	0	2401
contig_19161	gi|696966343|ref|XM_009555686.1|	94.309	1564	89	0	2	1565	43456	45019	0	2396
contig_19161	gi|663246045|ref|XM_008505073.1|	93.542	1564	101	0	2	1565	36757	38320	0	2329
contig_19161	gi|929475258|ref|XM_014282969.1|	95.138	1563	76	0	1	1563	43185	44747	0	2466
contig_19161	gi|909796648|ref|XM_013298814.1|	95.01	1563	78	0	1	1563	43227	44789	0	2455
contig_19161	gi|874456855|ref|XM_013093923.1|	95.583	1562	69	0	1	1562	43430	44991	0	2503
contig_19161	gi|874456853|ref|XM_013093922.1|	95.583	1562	69	0	1	1562	40367	41928	0	2503
contig_19161	gi|874456851|ref|XM_013093921.1|	95.583	1562	69	0	1	1562	40463	42024	0	2503
contig_19161	gi|902872835|ref|XM_013171161.1|	95.455	1562	71	0	1	1562	45627	47188	0	2492
contig_19161	gi|926533204|ref|XM_013960489.1|	94.75	1562	82	0	1	1562	47505	49066	0	2431
contig_19161	gi|704184498|ref|XM_010138321.1|	94.686	1562	83	0	1	1562	6800	8361	0	2425
contig_19161	gi|697487073|ref|XM_009676337.1|	94.11	1562	92	0	4	1565	45642	47203	0	2375
contig_18972	gi|683907263|ref|XM_009088320.1|	91.544	1561	131	1	1	1561	50949	52508	0	2150
contig_19161	gi|701390631|ref|XM_009996323.1|	94.17	1561	91	0	5	1565	44995	46555	0	2379
contig_19161	gi|641789534|ref|XM_008178373.1|	87.5	1560	195	0	3	1562	43587	45146	0	1801
contig_19161	gi|641789532|ref|XM_008178372.1|	87.5	1560	195	0	3	1562	43590	45149	0	1801
contig_19161	gi|641789530|ref|XM_008178371.1|	87.5	1560	195	0	3	1562	43671	45230	0	1801
contig_19161	gi|641789528|ref|XM_008178370.1|	87.5	1560	195	0	3	1562	43827	45386	0	1801
contig_19161	gi|641789526|ref|XM_008178369.1|	87.5	1560	195	0	3	1562	43908	45467	0	1801
contig_19161	gi|641789524|ref|XM_008178368.1|	87.5	1560	195	0	3	1562	43911	45470	0	1801
contig_19161	gi|641789522|ref|XM_008178367.1|	87.5	1560	195	0	3	1562	43941	45500	0	1801
contig_19161	gi|641789520|ref|XM_008178365.1|	87.5	1560	195	0	3	1562	43941	45500	0	1801
contig_19161	gi|641789518|ref|XM_008178364.1|	87.5	1560	195	0	3	1562	43947	45506	0	1801
contig_19161	gi|641789516|ref|XM_008178363.1|	87.5	1560	195	0	3	1562	44148	45707	0	1801
contig_19161	gi|641789514|ref|XM_008178362.1|	87.5	1560	195	0	3	1562	44229	45788	0	1801
contig_19161	gi|641789512|ref|XM_008178361.1|	87.5	1560	195	0	3	1562	44229	45788	0	1801
contig_19161	gi|641789510|ref|XM_008178360.1|	87.5	1560	195	0	3	1562	44229	45788	0	1801
contig_19161	gi|641789508|ref|XM_008178359.1|	87.5	1560	195	0	3	1562	44229	45788	0	1801
contig_19161	gi|641789506|ref|XM_008178358.1|	87.5	1560	195	0	3	1562	44229	45788	0	1801
contig_19161	gi|641789504|ref|XM_008178357.1|	87.5	1560	195	0	3	1562	44232	45791	0	1801
contig_19161	gi|641789502|ref|XM_008178356.1|	87.5	1560	195	0	3	1562	44313	45872	0	1801
contig_19161	gi|641789500|ref|XM_008178354.1|	87.5	1560	195	0	3	1562	44394	45953	0	1801
contig_19161	gi|641789498|ref|XM_008178353.1|	87.5	1560	195	0	3	1562	44790	46349	0	1801
contig_19161	gi|641789496|ref|XM_008178352.1|	87.5	1560	195	0	3	1562	44910	46469	0	1801
contig_19161	gi|641789494|ref|XM_008178351.1|	87.5	1560	195	0	3	1562	44946	46505	0	1801
contig_19161	gi|641789492|ref|XM_008178350.1|	87.5	1560	195	0	3	1562	44952	46511	0	1801
contig_19161	gi|641789490|ref|XM_008178349.1|	87.5	1560	195	0	3	1562	44979	46538	0	1801
contig_19161	gi|641789488|ref|XM_008178348.1|	87.5	1560	195	0	3	1562	44991	46550	0	1801
contig_19161	gi|641789486|ref|XM_008178347.1|	87.5	1560	195	0	3	1562	44994	46553	0	1801
contig_19161	gi|641789484|ref|XM_008178346.1|	87.5	1560	195	0	3	1562	44997	46556	0	1801
contig_19161	gi|641789482|ref|XM_008178345.1|	87.5	1560	195	0	3	1562	45012	46571	0	1801
contig_19161	gi|641789480|ref|XM_008178344.1|	87.5	1560	195	0	3	1562	45030	46589	0	1801
contig_19161	gi|641789478|ref|XM_008178343.1|	87.5	1560	195	0	3	1562	45075	46634	0	1801
contig_19161	gi|641789476|ref|XM_008178342.1|	87.5	1560	195	0	3	1562	45075	46634	0	1801
contig_19161	gi|641789474|ref|XM_008178341.1|	87.5	1560	195	0	3	1562	45075	46634	0	1801
contig_19161	gi|641789472|ref|XM_008178340.1|	87.5	1560	195	0	3	1562	45075	46634	0	1801
contig_19161	gi|641789470|ref|XM_008178338.1|	87.5	1560	195	0	3	1562	45075	46634	0	1801
contig_19161	gi|641789468|ref|XM_008178337.1|	87.5	1560	195	0	3	1562	45090	46649	0	1801
contig_19161	gi|641789466|ref|XM_008178336.1|	87.5	1560	195	0	3	1562	45114	46673	0	1801
contig_19161	gi|641789464|ref|XM_008178335.1|	87.5	1560	195	0	3	1562	45117	46676	0	1801
contig_19161	gi|641789462|ref|XM_008178334.1|	87.5	1560	195	0	3	1562	45159	46718	0	1801
contig_19161	gi|641789460|ref|XM_008178332.1|	87.5	1560	195	0	3	1562	45180	46739	0	1801
contig_19161	gi|641789458|ref|XM_008178331.1|	87.5	1560	195	0	3	1562	45186	46745	0	1801
contig_12706	gi|929046211|gb|KR059940.1|	86.671	1553	59	47	792	2250	197905	199403	0	1585
contig_19087	gi|2765096|emb|Y11207.1|	99.936	1553	0	1	19	1570	47	1599	0	2861
contig_19380	gi|958627747|gb|CP013253.1|	100	1548	0	0	1	1548	660078	661625	0	2859
contig_19380	gi|939732440|gb|CP011343.2|	100	1548	0	0	1	1548	2737266	2735719	0	2859
contig_19380	gi|939731527|gb|CP011342.2|	100	1548	0	0	1	1548	2738283	2736736	0	2859
contig_19380	gi|937526251|gb|CP012870.1|	100	1548	0	0	1	1548	1879242	1880789	0	2859
contig_19380	gi|937521852|gb|CP012869.1|	100	1548	0	0	1	1548	1879242	1880789	0	2859
contig_19380	gi|937517453|gb|CP012868.1|	100	1548	0	0	1	1548	1879242	1880789	0	2859
contig_19380	gi|932857508|emb|LN877770.1|	100	1548	0	0	1	1548	3586127	3584580	0	2859
contig_19380	gi|923416119|gb|CP011113.1|	100	1548	0	0	1	1548	2719261	2717714	0	2859
contig_19380	gi|899729770|gb|CP012127.1|	100	1548	0	0	1	1548	2736861	2735314	0	2859
contig_19380	gi|899725419|gb|CP012126.1|	100	1548	0	0	1	1548	2740326	2738779	0	2859
contig_19380	gi|899721066|gb|CP012125.1|	100	1548	0	0	1	1548	2740325	2738778	0	2859
contig_19380	gi|857137982|gb|CP011495.1|	100	1548	0	0	1	1548	4003094	4001547	0	2859
contig_19380	gi|817589947|gb|CP011324.1|	100	1548	0	0	1	1548	2748508	2746961	0	2859
contig_19380	gi|817585806|gb|CP011323.1|	100	1548	0	0	1	1548	2748508	2746961	0	2859
contig_19380	gi|817581666|gb|CP011322.1|	100	1548	0	0	1	1548	2748507	2746960	0	2859
contig_19380	gi|817577526|gb|CP011321.1|	100	1548	0	0	1	1548	2748508	2746961	0	2859
contig_19380	gi|817573384|gb|CP011320.1|	100	1548	0	0	1	1548	2759654	2758107	0	2859
contig_19380	gi|808732710|gb|CP010445.1|	100	1548	0	0	1	1548	3560552	3559005	0	2859
contig_19380	gi|808728347|gb|CP010444.1|	100	1548	0	0	1	1548	3501151	3499604	0	2859
contig_19380	gi|808720026|gb|CP010443.1|	100	1548	0	0	1	1548	3498381	3496834	0	2859
contig_19380	gi|808715606|gb|CP010442.1|	100	1548	0	0	1	1548	3551954	3550407	0	2859
contig_19380	gi|808711242|gb|CP010441.1|	100	1548	0	0	1	1548	3499156	3497609	0	2859
contig_19380	gi|808706883|gb|CP010440.1|	100	1548	0	0	1	1548	3512690	3511143	0	2859
contig_19380	gi|808702513|gb|CP010439.1|	100	1548	0	0	1	1548	3496065	3494518	0	2859
contig_19380	gi|808698133|gb|CP010438.1|	100	1548	0	0	1	1548	3511251	3509704	0	2859
contig_19380	gi|802133627|emb|LN832404.1|	100	1548	0	0	1	1548	2758718	2757171	0	2859
contig_19380	gi|749139368|gb|CP010456.1|	100	1548	0	0	1	1548	2770166	2768619	0	2859
contig_19380	gi|749112431|gb|CP010455.1|	100	1548	0	0	1	1548	2770163	2768616	0	2859
contig_19380	gi|732682658|gb|CP009685.1|	100	1548	0	0	1	1548	937739	939286	0	2859
contig_19380	gi|731469900|gb|CP009789.1|	100	1548	0	0	1	1548	2746508	2744961	0	2859
contig_19380	gi|730582171|gb|CP009644.1|	100	1548	0	0	1	1548	2746507	2744960	0	2859
contig_19380	gi|687675228|emb|LM995446.1|	100	1548	0	0	1	1548	2704942	2703395	0	2859
contig_19380	gi|687670942|emb|LM993812.1|	100	1548	0	0	1	1548	2714795	2713248	0	2859
contig_19380	gi|682117612|gb|CP009273.1|	100	1548	0	0	1	1548	2755773	2754226	0	2859
contig_19380	gi|664682453|gb|CP008801.1|	100	1548	0	0	1	1548	2738936	2737389	0	2859
contig_19380	gi|557270520|emb|HG738867.1|	100	1548	0	0	1	1548	4021367	4022914	0	2859
contig_19380	gi|549811571|gb|CP006698.1|	100	1548	0	0	1	1548	2766434	2764887	0	2859
contig_19380	gi|545778205|gb|U00096.3|	100	1548	0	0	1	1548	2762414	2760867	0	2859
contig_19380	gi|315134697|dbj|AP012030.1|	100	1548	0	0	1	1548	2740323	2738776	0	2859
contig_19380	gi|260447279|gb|CP001637.1|	100	1548	0	0	1	1548	1121348	1122895	0	2859
contig_19380	gi|238859724|gb|CP001396.1|	100	1548	0	0	1	1548	2646248	2644701	0	2859
contig_19380	gi|169887498|gb|CP000948.1|	100	1548	0	0	1	1548	2852201	2850654	0	2859
contig_19380	gi|85674274|dbj|AP009048.1|	100	1548	0	0	1	1548	2761070	2759523	0	2859
contig_19380	gi|1033110|gb|U36840.1|ECU36840	100	1548	0	0	1	1548	11368	9821	0	2859
contig_19398	gi|958627747|gb|CP013253.1|	99.935	1547	1	0	1	1547	1308906	1307360	0	2852
contig_19398	gi|939732440|gb|CP011343.2|	99.935	1547	1	0	1	1547	2087520	2089066	0	2852
contig_19398	gi|939731527|gb|CP011342.2|	99.935	1547	1	0	1	1547	2088216	2089762	0	2852
contig_19398	gi|937526251|gb|CP012870.1|	99.935	1547	1	0	1	1547	2534292	2532746	0	2852
contig_19398	gi|937521852|gb|CP012869.1|	99.935	1547	1	0	1	1547	2534292	2532746	0	2852
contig_19398	gi|937517453|gb|CP012868.1|	99.935	1547	1	0	1	1547	2534292	2532746	0	2852
contig_19398	gi|932857508|emb|LN877770.1|	99.935	1547	1	0	1	1547	2471396	2472942	0	2852
contig_19398	gi|923416119|gb|CP011113.1|	99.935	1547	1	0	1	1547	2070225	2071771	0	2852
contig_19398	gi|899729770|gb|CP012127.1|	99.935	1547	1	0	1	1547	2088554	2090100	0	2852
contig_19398	gi|899725419|gb|CP012126.1|	99.935	1547	1	0	1	1547	2091168	2092714	0	2852
contig_19398	gi|899721066|gb|CP012125.1|	99.935	1547	1	0	1	1547	2091167	2092713	0	2852
contig_19398	gi|857137982|gb|CP011495.1|	99.935	1547	1	0	1	1547	3366046	3367592	0	2852
contig_19398	gi|817589947|gb|CP011324.1|	99.935	1547	1	0	1	1547	2099073	2100619	0	2852
contig_19398	gi|817585806|gb|CP011323.1|	99.935	1547	1	0	1	1547	2099073	2100619	0	2852
contig_19398	gi|817581666|gb|CP011322.1|	99.935	1547	1	0	1	1547	2099072	2100618	0	2852
contig_19398	gi|817577526|gb|CP011321.1|	99.935	1547	1	0	1	1547	2099073	2100619	0	2852
contig_19398	gi|817573384|gb|CP011320.1|	99.935	1547	1	0	1	1547	2104611	2106157	0	2852
contig_19398	gi|808732710|gb|CP010445.1|	99.935	1547	1	0	1	1547	2904153	2905699	0	2852
contig_19398	gi|808728347|gb|CP010444.1|	99.935	1547	1	0	1	1547	2852115	2853661	0	2852
contig_19398	gi|808720026|gb|CP010443.1|	99.935	1547	1	0	1	1547	2849346	2850892	0	2852
contig_19398	gi|808715606|gb|CP010442.1|	99.935	1547	1	0	1	1547	2902918	2904464	0	2852
contig_19398	gi|808711242|gb|CP010441.1|	99.935	1547	1	0	1	1547	2850120	2851666	0	2852
contig_19398	gi|808706883|gb|CP010440.1|	99.935	1547	1	0	1	1547	2863657	2865203	0	2852
contig_19398	gi|808702513|gb|CP010439.1|	99.935	1547	1	0	1	1547	2847029	2848575	0	2852
contig_19398	gi|808698133|gb|CP010438.1|	99.935	1547	1	0	1	1547	2862215	2863761	0	2852
contig_19398	gi|802133627|emb|LN832404.1|	99.935	1547	1	0	1	1547	2110298	2111844	0	2852
contig_19398	gi|749139368|gb|CP010456.1|	99.935	1547	1	0	1	1547	2111410	2112956	0	2852
contig_19398	gi|749112431|gb|CP010455.1|	99.935	1547	1	0	1	1547	2111406	2112952	0	2852
contig_19398	gi|733166053|dbj|AB811601.1|	99.935	1547	1	0	1	1547	8043	6497	0	2852
contig_19398	gi|732682658|gb|CP009685.1|	99.935	1547	1	0	1	1547	1592789	1591243	0	2852
contig_19398	gi|731469900|gb|CP009789.1|	99.935	1547	1	0	1	1547	2097472	2099018	0	2852
contig_19398	gi|730582171|gb|CP009644.1|	99.935	1547	1	0	1	1547	2097471	2099017	0	2852
contig_19398	gi|687675228|emb|LM995446.1|	99.935	1547	1	0	1	1547	2055417	2056963	0	2852
contig_19398	gi|687670942|emb|LM993812.1|	99.935	1547	1	0	1	1547	2058969	2060515	0	2852
contig_19398	gi|682117612|gb|CP009273.1|	99.935	1547	1	0	1	1547	2100843	2102389	0	2852
contig_19398	gi|664682453|gb|CP008801.1|	99.935	1547	1	0	1	1547	2083067	2084613	0	2852
contig_19398	gi|557270520|emb|HG738867.1|	99.935	1547	1	0	1	1547	1996315	1997861	0	2852
contig_19398	gi|549811571|gb|CP006698.1|	99.935	1547	1	0	1	1547	2111394	2112940	0	2852
contig_19398	gi|545778205|gb|U00096.3|	99.935	1547	1	0	1	1547	2107362	2108908	0	2852
contig_19398	gi|315134697|dbj|AP012030.1|	99.935	1547	1	0	1	1547	2091165	2092711	0	2852
contig_19398	gi|281177210|dbj|AP009378.1|	99.935	1547	1	0	1	1547	2056276	2057822	0	2852
contig_19398	gi|260447279|gb|CP001637.1|	99.935	1547	1	0	1	1547	1770693	1769147	0	2852
contig_19398	gi|238859724|gb|CP001396.1|	99.935	1547	1	0	1	1547	1997869	1999415	0	2852
contig_19398	gi|169887498|gb|CP000948.1|	99.935	1547	1	0	1	1547	2196394	2197940	0	2852
contig_19398	gi|85674274|dbj|AP009048.1|	99.935	1547	1	0	1	1547	2109499	2111045	0	2852
contig_19398	gi|2665488|gb|U09876.1|ECU09876	99.935	1547	1	0	1	1547	5789	4243	0	2852
contig_19398	gi|501028|gb|U03041.1|ECRFBA	99.806	1547	3	0	1	1547	2920	1374	0	2841
contig_15631	gi|618627152|gb|KJ414713.1|	93.58	1542	87	6	191	1726	715	2250	0	2289
contig_15631	gi|618627373|gb|KJ414629.1|	93.515	1542	88	6	191	1726	767	2302	0	2283
contig_15631	gi|618627352|gb|KJ414568.1|	93.515	1542	88	6	191	1726	414	1949	0	2283
contig_15631	gi|618627154|gb|KJ414797.1|	93.385	1542	90	6	191	1726	409	1944	0	2272
contig_18250	gi|937500924|gb|KT368151.1|	92.978	1538	78	13	124	1632	37533	35997	0	2215
contig_18367	gi|573914148|ref|XM_006644684.1|	92.848	1538	101	5	79	1616	1555	27	0	2222
contig_19821	gi|1360608|emb|X97304.1|	86.021	1538	163	42	1	1516	6017	7524	0	1602
contig_18367	gi|109894634|gb|DQ659137.1|	89.72	1537	152	4	79	1614	1600	69	0	1958
contig_19579	gi|696966343|ref|XM_009555686.1|	92.117	1535	117	4	1	1533	78650	80182	0	2161
contig_19579	gi|683907263|ref|XM_009088320.1|	91.726	1535	123	3	1	1533	80762	82294	0	2128
contig_15631	gi|927682185|gb|KR559021.1|	94.459	1534	79	1	202	1729	380648	379115	0	2357
contig_19579	gi|729721936|ref|XM_010569298.1|	92.96	1534	106	2	1	1533	81329	82861	0	2233
contig_19579	gi|700362398|ref|XM_009927454.1|	92.894	1534	107	2	1	1533	44707	46239	0	2228
contig_19579	gi|699589312|ref|XM_009867494.1|	92.243	1534	117	2	1	1533	48793	50325	0	2172
contig_19579	gi|719766361|ref|XM_010219384.1|	90.678	1534	141	2	1	1533	77391	78923	0	2039
contig_19579	gi|591350792|ref|XM_007069787.1|	86.18	1534	210	2	1	1533	83056	84588	0	1657
contig_19579	gi|641789534|ref|XM_008178373.1|	85.593	1534	219	2	1	1533	78867	80399	0	1607
contig_19579	gi|641789532|ref|XM_008178372.1|	85.593	1534	219	2	1	1533	78870	80402	0	1607
contig_19579	gi|641789530|ref|XM_008178371.1|	85.593	1534	219	2	1	1533	78951	80483	0	1607
contig_19579	gi|641789528|ref|XM_008178370.1|	85.593	1534	219	2	1	1533	79107	80639	0	1607
contig_19579	gi|641789526|ref|XM_008178369.1|	85.593	1534	219	2	1	1533	79188	80720	0	1607
contig_19579	gi|641789524|ref|XM_008178368.1|	85.593	1534	219	2	1	1533	79191	80723	0	1607
contig_19579	gi|641789522|ref|XM_008178367.1|	85.593	1534	219	2	1	1533	79221	80753	0	1607
contig_19579	gi|641789520|ref|XM_008178365.1|	85.593	1534	219	2	1	1533	79221	80753	0	1607
contig_19579	gi|641789518|ref|XM_008178364.1|	85.593	1534	219	2	1	1533	79227	80759	0	1607
contig_19579	gi|641789516|ref|XM_008178363.1|	85.593	1534	219	2	1	1533	79428	80960	0	1607
contig_19579	gi|641789514|ref|XM_008178362.1|	85.593	1534	219	2	1	1533	79509	81041	0	1607
contig_19579	gi|641789512|ref|XM_008178361.1|	85.593	1534	219	2	1	1533	79509	81041	0	1607
contig_19579	gi|641789510|ref|XM_008178360.1|	85.593	1534	219	2	1	1533	79509	81041	0	1607
contig_19579	gi|641789508|ref|XM_008178359.1|	85.593	1534	219	2	1	1533	79509	81041	0	1607
contig_19579	gi|641789506|ref|XM_008178358.1|	85.593	1534	219	2	1	1533	79509	81041	0	1607
contig_19579	gi|641789504|ref|XM_008178357.1|	85.593	1534	219	2	1	1533	79512	81044	0	1607
contig_19579	gi|641789502|ref|XM_008178356.1|	85.593	1534	219	2	1	1533	79593	81125	0	1607
contig_19579	gi|641789500|ref|XM_008178354.1|	85.593	1534	219	2	1	1533	79674	81206	0	1607
contig_19579	gi|641789498|ref|XM_008178353.1|	85.593	1534	219	2	1	1533	80070	81602	0	1607
contig_19579	gi|641789496|ref|XM_008178352.1|	85.593	1534	219	2	1	1533	80190	81722	0	1607
contig_19579	gi|641789494|ref|XM_008178351.1|	85.593	1534	219	2	1	1533	80226	81758	0	1607
contig_19579	gi|641789492|ref|XM_008178350.1|	85.593	1534	219	2	1	1533	80232	81764	0	1607
contig_19579	gi|641789490|ref|XM_008178349.1|	85.593	1534	219	2	1	1533	80259	81791	0	1607
contig_19579	gi|641789488|ref|XM_008178348.1|	85.593	1534	219	2	1	1533	80271	81803	0	1607
contig_19579	gi|641789486|ref|XM_008178347.1|	85.593	1534	219	2	1	1533	80274	81806	0	1607
contig_19579	gi|641789484|ref|XM_008178346.1|	85.593	1534	219	2	1	1533	80277	81809	0	1607
contig_19579	gi|641789482|ref|XM_008178345.1|	85.593	1534	219	2	1	1533	80292	81824	0	1607
contig_19579	gi|641789480|ref|XM_008178344.1|	85.593	1534	219	2	1	1533	80310	81842	0	1607
contig_19579	gi|641789478|ref|XM_008178343.1|	85.593	1534	219	2	1	1533	80355	81887	0	1607
contig_19579	gi|641789476|ref|XM_008178342.1|	85.593	1534	219	2	1	1533	80355	81887	0	1607
contig_15631	gi|645929274|gb|KJ485850.1|	94.194	1533	82	2	192	1717	432491	434023	0	2331
contig_15631	gi|667751905|gb|KJ865410.1|	93.999	1533	84	3	193	1717	141013	139481	0	2314
contig_15631	gi|667751705|gb|KJ865409.1|	93.999	1533	84	3	193	1717	367934	366402	0	2314
contig_15631	gi|927029471|gb|KR780036.1|	93.933	1533	86	2	192	1717	261398	262930	0	2309
contig_15631	gi|56806513|dbj|BA000042.1|	93.933	1533	86	2	192	1717	261278	262810	0	2309
contig_15631	gi|1421800|gb|U61392.1|PPU61392	93.868	1533	87	2	192	1717	218	1750	0	2303
contig_15631	gi|1421798|gb|U61391.1|PPU61391	93.738	1533	89	2	192	1717	242	1774	0	2292
contig_19579	gi|157144279|tpe|BN001113.1|	100	1533	0	0	1	1533	215482	217014	0	2832
contig_19579	gi|733894843|ref|XM_010713587.1|	96.738	1533	47	1	1	1533	77996	79525	0	2551
contig_19579	gi|902872835|ref|XM_013171161.1|	94.26	1533	88	0	1	1533	80882	82414	0	2344
contig_19579	gi|874456855|ref|XM_013093923.1|	93.933	1533	93	0	1	1533	78712	80244	0	2316
contig_19579	gi|874456853|ref|XM_013093922.1|	93.933	1533	93	0	1	1533	75649	77181	0	2316
contig_19579	gi|874456851|ref|XM_013093921.1|	93.933	1533	93	0	1	1533	75745	77277	0	2316
contig_19579	gi|698409026|ref|XM_009812486.1|	93.673	1533	97	0	1	1533	36589	38121	0	2294
contig_19579	gi|686601233|ref|XM_009278615.1|	93.673	1533	97	0	1	1533	78750	80282	0	2294
contig_19579	gi|704479703|ref|XM_010074919.1|	93.542	1533	96	2	1	1533	44693	46222	0	2279
contig_19579	gi|701360129|ref|XM_009986574.1|	93.346	1533	102	0	1	1533	36452	37984	0	2266
contig_19579	gi|698418372|ref|XM_009696706.1|	93.346	1533	102	0	1	1533	44870	46402	0	2266
contig_19579	gi|695157872|ref|XM_009508687.1|	93.346	1533	99	2	1	1533	44713	46242	0	2263
contig_19579	gi|723121411|ref|XM_010283656.1|	93.281	1533	103	0	1	1533	71873	73405	0	2261
contig_19579	gi|690425361|ref|XM_009333163.1|	93.281	1533	103	0	1	1533	87003	88535	0	2261
contig_19579	gi|723539685|ref|XM_010312012.1|	93.216	1533	104	0	1	1533	44615	46147	0	2255
contig_19579	gi|697022500|ref|XM_009574570.1|	93.216	1533	104	0	1	1533	28105	29637	0	2255
contig_19579	gi|694669991|ref|XM_009490668.1|	93.216	1533	101	1	1	1533	42095	43624	0	2252
contig_19579	gi|694839975|ref|XM_009462382.1|	93.151	1533	105	0	1	1533	78638	80170	0	2250
contig_19579	gi|768339723|ref|XM_011578249.1|	93.085	1533	106	0	1	1533	78551	80083	0	2244
contig_19579	gi|704293321|ref|XM_010162153.1|	92.955	1533	108	0	1	1533	44932	46464	0	2233
contig_19579	gi|700384783|ref|XM_009934096.1|	92.955	1533	108	0	1	1533	80255	81787	0	2233
contig_19579	gi|699667562|ref|XM_009885623.1|	92.955	1533	108	0	1	1533	78621	80153	0	2233
contig_19579	gi|697847900|ref|XM_009646027.1|	92.825	1533	110	0	1	1533	78617	80149	0	2222
contig_19579	gi|701402114|ref|XM_009970859.1|	92.759	1533	111	0	1	1533	44963	46495	0	2217
contig_19579	gi|700433054|ref|XM_009957097.1|	92.694	1533	112	0	1	1533	44833	46365	0	2211
contig_19579	gi|704184498|ref|XM_010138321.1|	92.629	1533	110	2	1	1533	42079	43608	0	2202
contig_19579	gi|675430563|ref|XM_008931068.1|	92.564	1533	114	0	1	1533	78651	80183	0	2200
contig_19579	gi|960988509|ref|XM_014954164.1|	92.498	1533	115	0	1	1533	78625	80157	0	2194
contig_19579	gi|960988507|ref|XM_014954163.1|	92.498	1533	115	0	1	1533	58387	59919	0	2194
contig_19579	gi|960988505|ref|XM_014954162.1|	92.498	1533	115	0	1	1533	58597	60129	0	2194
contig_19579	gi|960988503|ref|XM_014954161.1|	92.498	1533	115	0	1	1533	60658	62190	0	2194
contig_19579	gi|677755184|ref|XM_009084366.1|	92.433	1533	116	0	1	1533	44665	46197	0	2189
contig_19579	gi|704271307|ref|XM_010155878.1|	92.303	1533	118	0	1	1533	15925	17457	0	2178
contig_19579	gi|669281136|ref|XM_008634839.1|	92.107	1533	121	0	1	1533	86836	88368	0	2161
contig_19579	gi|701390631|ref|XM_009996323.1|	92.042	1533	122	0	1	1533	80273	81805	0	2156
contig_19579	gi|727052876|ref|XM_010407290.1|	91.977	1533	123	0	1	1533	86180	87712	0	2150
contig_19579	gi|699655693|ref|XM_009899105.1|	91.911	1533	124	0	1	1533	80273	81805	0	2145
contig_19579	gi|926533204|ref|XM_013960489.1|	91.846	1533	125	0	1	1533	82787	84319	0	2139
contig_19579	gi|841904503|emb|LK064812.1|	91.846	1533	125	0	1	1533	17933412	17931880	0	2139
contig_19579	gi|929451192|ref|XM_014264967.1|	91.781	1533	126	0	1	1533	80981	82513	0	2134
contig_19579	gi|525003297|ref|XM_005049296.1|	91.781	1533	126	0	1	1533	87789	89321	0	2134
contig_19579	gi|930230165|ref|XM_014306645.1|	91.52	1533	130	0	1	1533	80564	82096	0	2111
contig_19579	gi|929420185|ref|XM_014249163.1|	91.52	1533	130	0	1	1533	75821	77353	0	2111
contig_19579	gi|929420182|ref|XM_014249162.1|	91.52	1533	130	0	1	1533	75875	77407	0	2111
contig_19579	gi|929420179|ref|XM_014249161.1|	91.52	1533	130	0	1	1533	75878	77410	0	2111
contig_19579	gi|915538196|ref|XM_013367497.1|	91.52	1533	130	0	1	1533	80559	82091	0	2111
contig_19579	gi|527269210|ref|XM_005152568.1|	91.52	1533	130	0	1	1533	72061	73593	0	2111
contig_19579	gi|959083354|ref|XM_014890035.1|	91.455	1533	131	0	1	1533	78089	79621	0	2106
contig_19579	gi|706133878|ref|XM_010202492.1|	91.455	1533	131	0	1	1533	37001	38533	0	2106
contig_19579	gi|823463763|ref|XM_012574837.1|	91.389	1533	132	0	1	1533	78572	80104	0	2100
contig_19579	gi|663246045|ref|XM_008505073.1|	91.129	1533	136	0	1	1533	72041	73573	0	2078
contig_19579	gi|697487073|ref|XM_009676337.1|	90.541	1533	145	0	1	1533	80921	82453	0	2028
contig_15631	gi|939462352|gb|KR534606.1|	94.125	1532	84	1	191	1716	223506	221975	0	2326
contig_15631	gi|401661910|emb|FR714868.1|	94.125	1532	84	1	191	1716	175224	173693	0	2326
contig_19379	gi|1297071|emb|Z71987.1|	88.708	1532	149	10	9	1540	1532	25	0	1849
contig_19579	gi|675629489|ref|XM_008944988.1|	92.428	1532	116	0	1	1532	44983	46514	0	2187
contig_19579	gi|705695009|ref|XM_010125411.1|	92.363	1532	117	0	1	1532	44857	46388	0	2182
contig_19810	gi|397911863|gb|JX065074.1|	93.016	1532	92	6	1	1518	594833	593303	0	2222
contig_12182	gi|704188606|ref|XM_010139744.1|	92.162	1531	117	1	1	1528	17326	18856	0	2159
contig_15631	gi|929046211|gb|KR059940.1|	95.167	1531	68	1	192	1716	53614	55144	0	2412
contig_15631	gi|345034408|gb|JF412792.1|	94.187	1531	69	7	202	1719	180515	182038	0	2316
contig_19579	gi|929475258|ref|XM_014282969.1|	92.75	1531	111	0	3	1533	78451	79981	0	2213
contig_19579	gi|909796648|ref|XM_013298814.1|	92.75	1531	111	0	3	1533	78505	80035	0	2213
contig_19579	gi|701317063|ref|XM_010020419.1|	92.162	1531	120	0	3	1533	44746	46276	0	2163
contig_19810	gi|887515730|gb|KP898249.1|	93.142	1531	92	4	1	1518	308428	306898	0	2233
contig_19810	gi|430728036|gb|JX944506.1|	93.076	1531	93	4	1	1518	288748	290278	0	2228
contig_19810	gi|430728001|gb|JX944505.1|	93.076	1531	93	4	1	1518	285578	287108	0	2228
contig_15631	gi|296040810|gb|HM099771.1|	93.529	1530	86	4	202	1724	2	1525	0	2265
contig_15631	gi|344227994|gb|JF750427.1|	93.333	1530	89	4	202	1724	76532	75009	0	2248
contig_15631	gi|301338014|gb|HM562727.1|	93.333	1530	89	4	202	1724	127408	125885	0	2248
contig_18250	gi|957740773|gb|KT428296.1|	92.217	1529	89	16	130	1632	39597	38073	0	2137
contig_19379	gi|290784425|emb|FN677485.1|	85.219	1529	203	15	7	1532	1511	3	0	1550
contig_19810	gi|480541895|gb|KC821969.1|	93.591	1529	87	4	1	1518	513225	511697	0	2270
contig_15631	gi|584592121|dbj|AP014526.1|	94.961	1528	71	1	198	1719	158248	156721	0	2390
contig_15631	gi|584592121|dbj|AP014526.1|	94.961	1528	71	1	198	1719	1167612	1169139	0	2390
contig_15631	gi|322394252|gb|HQ874649.1|	94.372	1528	80	1	198	1719	442560	441033	0	2340
contig_19379	gi|22052|emb|Y00462.1|	84.948	1528	226	4	10	1535	1537	12	0	1544
contig_15631	gi|571031384|gb|KF815390.1|	94.106	1527	84	2	196	1716	204367	202841	0	2316
contig_15631	gi|12985|emb|X55963.1|	94.106	1527	84	2	196	1716	923	2449	0	2316
contig_15631	gi|12577|emb|X53537.1|	94.106	1527	84	2	196	1716	923	2449	0	2316
contig_15631	gi|655168483|gb|KJ820684.1|	93.32	1527	96	2	196	1716	195610	194084	0	2250
contig_8478	gi|1552727|gb|U70214.1|ECU70214	99.934	1526	1	0	1687	3212	123171	121646	0	2813
contig_15631	gi|170522360|gb|EU431224.1|	94.626	1526	76	1	197	1716	59569	58044	0	2359
contig_19810	gi|147791167|emb|AM462343.2|	95.478	1526	61	8	1	1518	41146	42671	0	2429
contig_19810	gi|259156800|gb|GQ856148.1|	93.447	1526	92	4	1	1518	666005	667530	0	2257
contig_12182	gi|929420185|ref|XM_014249163.1|	91.803	1525	122	1	8	1529	25142	26666	0	2121
contig_16842	gi|170522360|gb|EU431224.1|	96.525	1525	52	1	1	1524	59550	58026	0	2521
contig_16842	gi|571031384|gb|KF815390.1|	95.475	1525	66	3	1	1524	204347	202825	0	2431
contig_16842	gi|12985|emb|X55963.1|	95.475	1525	66	3	1	1524	943	2465	0	2431
contig_16842	gi|12577|emb|X53537.1|	95.475	1525	66	3	1	1524	943	2465	0	2431
contig_16842	gi|337118|gb|M65129.1|HNNMTATPF1	94.623	1525	79	3	1	1524	92	1614	0	2359
contig_16842	gi|343478410|gb|JN375330.1|	94.033	1525	89	2	1	1524	292201	293724	0	2311
contig_15631	gi|814606846|gb|KP718893.1|	95.472	1524	63	1	202	1719	2	1525	0	2427
contig_15631	gi|618627160|gb|KJ415021.1|	93.766	1524	83	6	191	1708	820	2337	0	2278
contig_15631	gi|618627150|gb|KJ414660.1|	93.766	1524	83	6	191	1708	789	2306	0	2278
contig_15631	gi|618627156|gb|KJ414813.1|	93.701	1524	84	6	191	1708	765	2282	0	2272
contig_15631	gi|618627158|gb|KJ414865.1|	93.635	1524	85	6	191	1708	767	2284	0	2266
contig_15631	gi|756142152|gb|KM207685.1|	93.373	1524	92	4	202	1717	411788	410266	0	2246
contig_15631	gi|756762107|gb|KM207679.1|	94.156	1523	82	2	202	1717	114943	116465	0	2313
contig_15631	gi|13152|emb|X07745.1|	94.156	1523	82	2	202	1717	122	1644	0	2313
contig_15631	gi|756762080|gb|KM207678.1|	94.091	1523	83	2	202	1717	54987	56509	0	2307
contig_15631	gi|54606683|dbj|BA000024.1|	94.025	1523	79	3	196	1712	14524	16040	0	2298
contig_15631	gi|472824902|dbj|AB762698.1|	93.828	1523	87	2	202	1717	1289	2811	0	2285
contig_15631	gi|472824898|dbj|AB762697.1|	93.828	1523	87	2	202	1717	1139	2661	0	2285
contig_15631	gi|472824894|dbj|AB762696.1|	93.828	1523	87	2	202	1717	1544	3066	0	2285
contig_15631	gi|13164|emb|X04023.1|	93.565	1523	92	1	192	1708	82	1604	0	2265
contig_15631	gi|396759|emb|X68691.1|	93.5	1523	87	3	196	1712	753	2269	0	2254
contig_16842	gi|549531652|gb|KF386162.1|	94.353	1523	85	1	1	1523	270331	271852	0	2335
contig_15631	gi|239764707|gb|GQ220323.1|	94.678	1522	73	4	202	1716	111602	110082	0	2355
contig_15631	gi|209954133|emb|FM179380.1|	94.678	1522	73	4	202	1716	583713	582193	0	2355
contig_15631	gi|731440597|ref|XM_010649010.1|	94.021	1522	83	4	202	1716	738	2258	0	2300
contig_15631	gi|442803095|gb|KC189947.1|	93.167	1522	91	6	202	1716	366696	368211	0	2222
contig_15631	gi|442803095|gb|KC189947.1|	93.167	1522	91	6	202	1716	436481	437996	0	2222
contig_15631	gi|343478410|gb|JN375330.1|	93.101	1522	97	3	202	1716	292187	293707	0	2222
contig_15631	gi|13380|emb|X05366.1|	93.167	1522	91	6	202	1716	803	2318	0	2222
contig_15631	gi|286139|dbj|D14698.1|PEAMTATP9	93.167	1522	91	6	202	1716	1799	284	0	2222
contig_15631	gi|814606848|gb|KP718894.1|	95.595	1521	61	1	202	1716	2	1522	0	2433
contig_15631	gi|571034752|gb|KC825317.1|;gi|571034754|gb|KC825318.1|	95.595	1521	61	1	202	1716	2	1522	0	2433
contig_15631	gi|814606844|gb|KP718892.1|	95.529	1521	62	1	202	1716	2	1522	0	2427
contig_15631	gi|571034756|gb|KC825319.1|	95.529	1521	62	1	202	1716	2	1522	0	2427
contig_15631	gi|571034746|gb|KC825314.1|	95.529	1521	62	1	202	1716	2	1522	0	2427
contig_15631	gi|814606842|gb|KP718891.1|	95.464	1521	63	1	202	1716	2	1522	0	2422
contig_15631	gi|814606840|gb|KP718890.1|	95.464	1521	63	1	202	1716	2	1522	0	2422
contig_15631	gi|571034748|gb|KC825315.1|;gi|571034750|gb|KC825316.1|;gi|571034758|gb|KC825320.1|;gi|571034760|gb|KC825321.1|	95.464	1521	63	1	202	1716	2	1522	0	2422
contig_15631	gi|12988|emb|X52838.1|	94.214	1521	82	2	202	1716	2	1522	0	2316
contig_15631	gi|825715825|gb|KP962581.1|	93.82	1521	88	1	202	1716	2	1522	0	2283
contig_15631	gi|887515730|gb|KP898249.1|	93.688	1521	84	2	202	1716	95376	93862	0	2266
contig_15631	gi|430728036|gb|JX944506.1|	93.688	1521	84	2	202	1716	614200	615714	0	2266
contig_15631	gi|430728001|gb|JX944505.1|	93.688	1521	84	2	202	1716	616318	617832	0	2266
contig_15631	gi|397911863|gb|JX065074.1|	93.688	1521	84	2	202	1716	278138	276624	0	2266
contig_15631	gi|506460099|gb|KC686836.1|	93.688	1521	84	2	202	1716	489	2003	0	2266
contig_15631	gi|523586023|gb|KC713790.1|	93.557	1521	86	2	202	1716	217	1731	0	2255
contig_15631	gi|337118|gb|M65129.1|HNNMTATPF1	93.294	1521	96	2	202	1716	78	1598	0	2239
contig_16842	gi|259156760|gb|GQ856147.1|	96.252	1521	57	0	2	1522	114031	112511	0	2494
contig_16842	gi|259156800|gb|GQ856148.1|	95.069	1521	75	0	2	1522	415014	416534	0	2394
contig_19810	gi|357197295|gb|JN872550.1|	96.647	1521	39	8	1	1514	293959	295474	0	2516
contig_19810	gi|123705986|emb|AM474926.1|	95.726	1521	62	3	1	1518	4129	2609	0	2447
contig_19783	gi|401661910|emb|FR714868.1|	99.605	1520	6	0	1	1520	362981	364500	0	2774
contig_19783	gi|939462352|gb|KR534606.1|	99.539	1520	7	0	1	1520	1942	423	0	2769
contig_19783	gi|939462352|gb|KR534606.1|	99.539	1520	7	0	1	1520	178938	177419	0	2769
contig_19810	gi|645929274|gb|KJ485850.1|	94.671	1520	74	4	1	1518	267602	269116	0	2351
contig_19810	gi|472833546|gb|JX999996.1|	90.395	1520	132	9	1	1516	230250	231759	0	1986
contig_15631	gi|2645891|gb|AF034118.1|	94.009	1519	79	3	201	1713	210	1722	0	2290
contig_15631	gi|480541895|gb|KC821969.1|	93.285	1519	94	3	202	1713	20648	22165	0	2233
contig_19810	gi|239764757|gb|GQ220325.1|	95.918	1519	61	1	1	1518	162519	164037	0	2460
contig_19810	gi|209954133|emb|FM179380.1|	95.918	1519	61	1	1	1518	428833	430351	0	2460
contig_19810	gi|929046211|gb|KR059940.1|	95.721	1519	60	3	1	1518	235079	233565	0	2440
contig_19810	gi|927682185|gb|KR559021.1|	95.392	1519	69	1	1	1518	76013	77531	0	2416
contig_19810	gi|655168483|gb|KJ820684.1|	94.404	1519	84	1	1	1518	182010	180492	0	2333
contig_19810	gi|170522360|gb|EU431224.1|	93.548	1519	90	3	1	1518	268693	270204	0	2255
contig_19810	gi|571031384|gb|KF815390.1|	93.153	1519	91	4	1	1518	229154	230660	0	2217
contig_19810	gi|25987145|gb|AF319170.1|	93.088	1519	91	5	1	1518	3829	5334	0	2211
contig_19810	gi|343478410|gb|JN375330.1|	92.693	1519	103	4	1	1518	236930	238441	0	2183
contig_19810	gi|32973481|dbj|AK063463.1|	92.166	1519	111	3	1	1516	969	2482	0	2139
contig_19810	gi|385252620|gb|JQ804980.1|	90.718	1519	109	15	1	1513	216490	217982	0	1995
contig_19810	gi|295821256|gb|AC240793.1|	90.454	1519	136	4	1	1516	97996	99508	0	1993
contig_16842	gi|929046211|gb|KR059940.1|	97.167	1518	43	0	1	1518	53638	55155	0	2566
contig_18250	gi|479279274|gb|KC608753.1|	92.358	1518	106	9	122	1632	39153	37639	0	2152
contig_19810	gi|259156760|gb|GQ856147.1|	93.676	1518	63	13	1	1513	35381	36870	0	2241
contig_19810	gi|164422210|gb|EU365401.1|	92.292	1518	110	2	1	1516	461373	462885	0	2148
contig_19810	gi|340748008|gb|JN120789.1|	92.227	1518	111	2	1	1516	421013	422525	0	2143
contig_19810	gi|372861942|gb|JQ235170.1|	92.227	1518	111	2	1	1516	26286	27798	0	2143
contig_19810	gi|528540458|dbj|AP012528.1|	91.897	1518	116	2	1	1516	264897	263385	0	2115
contig_19810	gi|528540420|dbj|AP012527.1|	91.897	1518	116	2	1	1516	392986	391474	0	2115
contig_19810	gi|353685281|gb|JN861112.1|	91.897	1518	116	2	1	1516	429633	428121	0	2115
contig_19810	gi|353685211|gb|JN861111.1|	91.897	1518	116	2	1	1516	429605	428093	0	2115
contig_19810	gi|374277657|gb|JF281154.1|	91.897	1518	116	2	1	1516	290039	288527	0	2115
contig_19810	gi|374277591|gb|JF281153.1|	91.897	1518	116	2	1	1516	8343	9855	0	2115
contig_19810	gi|374277591|gb|JF281153.1|	91.897	1518	115	3	1	1516	425773	427284	0	2115
contig_19810	gi|285026150|dbj|AP011077.1|	91.897	1518	116	2	1	1516	187613	189125	0	2115
contig_19810	gi|285026108|dbj|AP011076.1|	91.897	1518	116	2	1	1516	56909	58421	0	2115
contig_19810	gi|285026108|dbj|AP011076.1|	91.897	1518	116	2	1	1516	245669	247181	0	2115
contig_19810	gi|47118326|dbj|BA000029.3|	91.897	1518	116	2	1	1516	173336	174848	0	2115
contig_19810	gi|74100177|gb|DQ167400.1|	91.897	1518	116	2	1	1516	173440	174952	0	2115
contig_19810	gi|74100123|gb|DQ167807.1|	91.897	1518	116	2	1	1516	173440	174952	0	2115
contig_19810	gi|74100068|gb|DQ167399.1|	91.897	1518	116	2	1	1516	174414	175926	0	2115
contig_19810	gi|769731|dbj|D21251.1|RICMTRP	91.897	1518	116	2	1	1516	3880	5392	0	2115
contig_19810	gi|769704|dbj|D32052.1|RICMTNAD	91.897	1518	116	2	1	1516	27049	25537	0	2115
contig_19810	gi|937940524|dbj|AP014968.1|	91.831	1518	117	2	1	1516	20678371	20679883	0	2109
contig_19810	gi|937940524|dbj|AP014968.1|	91.765	1518	118	2	1	1516	20580850	20582362	0	2104
contig_19810	gi|41223786|emb|AL732377.4|	91.831	1518	117	2	1	1516	12098	13610	0	2109
contig_19810	gi|115488829|ref|NM_001073434.1|	91.765	1518	118	2	1	1516	969	2481	0	2104
contig_19810	gi|41006644|emb|AL713949.4|	91.765	1518	118	2	1	1516	27398	28910	0	2104
contig_19810	gi|549067759|dbj|AP013107.1|	91.634	1518	120	2	1	1516	78128	76616	0	2093
contig_19810	gi|169649045|gb|EU534409.1|	91.634	1518	120	2	1	1516	91536	90024	0	2093
contig_19810	gi|78675232|dbj|AP008982.1|	91.634	1518	120	2	1	1516	91536	90024	0	2093
contig_19810	gi|291498594|gb|GU985444.1|	91.568	1518	121	2	1	1516	32365	33877	0	2087
contig_16842	gi|814606846|gb|KP718893.1|	97.1	1517	43	1	1	1516	16	1532	0	2556
contig_16842	gi|584592121|dbj|AP014526.1|	96.638	1517	51	0	1	1517	158230	156714	0	2519
contig_16842	gi|584592121|dbj|AP014526.1|	96.638	1517	51	0	1	1517	1167630	1169146	0	2519
contig_16842	gi|887515730|gb|KP898249.1|	95.847	1517	57	1	1	1517	95362	93852	0	2447
contig_16842	gi|430728036|gb|JX944506.1|	95.847	1517	57	1	1	1517	614214	615724	0	2447
contig_16842	gi|430728001|gb|JX944505.1|	95.847	1517	57	1	1	1517	616332	617842	0	2447
contig_16842	gi|397911863|gb|JX065074.1|	95.847	1517	57	1	1	1517	278124	276614	0	2447
contig_16842	gi|506460099|gb|KC686836.1|	95.781	1517	58	1	1	1517	503	2013	0	2442
contig_16842	gi|523586023|gb|KC713790.1|	95.649	1517	60	1	1	1517	231	1741	0	2431
contig_19810	gi|940373247|dbj|AP014716.1|	96.045	1517	53	4	1	1514	8417	9929	0	2462
contig_19810	gi|308206734|gb|HM367685.1|	96.045	1517	53	4	1	1514	8417	9929	0	2462
contig_19810	gi|478620941|dbj|AP012599.1|	95.715	1517	58	4	1	1514	228250	229762	0	2435
contig_19810	gi|584592121|dbj|AP014526.1|	95.053	1516	74	1	4	1518	1047867	1046352	0	2383
contig_19810	gi|322394252|gb|HQ874649.1|	95.053	1516	69	2	4	1518	327023	328533	0	2379
contig_19821	gi|806471497|gb|KP311681.1|	97.889	1516	29	1	1	1516	6013	7525	0	2619
contig_19821	gi|385145293|emb|HE681085.1|	97.493	1516	38	0	1	1516	5986	7501	0	2590
contig_19821	gi|929999488|gb|KR080547.1|	97.23	1516	39	1	1	1516	6014	7526	0	2564
contig_19810	gi|387812449|gb|JN872551.2|	96.766	1515	47	2	1	1514	54247	52734	0	2525
contig_19810	gi|556562321|gb|KF541337.1|	93.003	1515	78	7	1	1513	504840	506328	0	2185
contig_16842	gi|239764707|gb|GQ220323.1|	96.433	1514	52	2	1	1513	111588	110076	0	2495
contig_16842	gi|209954133|emb|FM179380.1|	96.433	1514	52	2	1	1513	583699	582187	0	2495
contig_16842	gi|731440597|ref|XM_010649010.1|	95.707	1514	63	2	1	1513	752	2264	0	2435
contig_19810	gi|403311548|gb|JX463295.1|	96.433	1514	49	4	1	1514	309481	307973	0	2492
contig_16842	gi|74181741|dbj|AK154432.1|	96.629	1513	51	0	1	1513	2121	3633	0	2512
contig_16842	gi|322394252|gb|HQ874649.1|	96.034	1513	60	0	1	1513	442542	441030	0	2462
contig_16842	gi|655168483|gb|KJ820684.1|	95.109	1513	74	0	1	1513	195590	194078	0	2385
contig_16842	gi|618627152|gb|KJ414713.1|	94.841	1512	72	2	2	1513	741	2246	0	2355
contig_16842	gi|618627373|gb|KJ414629.1|	94.775	1512	73	2	2	1513	793	2298	0	2350
contig_16842	gi|618627352|gb|KJ414568.1|	94.775	1512	73	2	2	1513	440	1945	0	2350
contig_16842	gi|618627154|gb|KJ414797.1|	94.775	1512	73	2	2	1513	435	1940	0	2350
contig_16842	gi|296040810|gb|HM099771.1|	94.378	1512	79	3	1	1512	16	1521	0	2316
contig_8478	gi|523806722|gb|CP006048.1|	98.676	1511	20	0	1650	3160	710005	708495	0	2680
contig_15631	gi|778708461|ref|XM_011657901.1|	97.485	1511	36	2	1	1510	267	1776	0	2582
contig_16842	gi|927682185|gb|KR559021.1|	96.426	1511	54	0	1	1511	380634	379124	0	2492
contig_15631	gi|825715821|gb|KP962579.1|	95.232	1510	66	1	202	1705	2	1511	0	2385
contig_15631	gi|940373247|dbj|AP014716.1|	93.179	1510	89	8	202	1704	333356	331854	0	2206
contig_15631	gi|308206734|gb|HM367685.1|	93.179	1510	89	8	202	1704	333356	331854	0	2206
contig_15631	gi|403311548|gb|JX463295.1|	93.572	1509	85	6	202	1704	176599	178101	0	2239
contig_15631	gi|403311548|gb|JX463295.1|	93.572	1509	85	6	202	1704	256532	258034	0	2239
contig_15631	gi|403311548|gb|JX463295.1|	93.572	1509	85	6	202	1704	355253	356755	0	2239
contig_15631	gi|374081932|gb|JQ248574.1|	93.506	1509	92	2	209	1711	43547	45055	0	2239
contig_15631	gi|22738|emb|Z14031.1|	93.572	1509	85	6	202	1704	3108	4610	0	2239
contig_15631	gi|15429017|gb|AF301604.1|	93.439	1509	93	2	209	1711	3284	4792	0	2233
contig_15631	gi|15429014|gb|AF301602.1|	93.439	1509	93	2	209	1711	2772	4280	0	2233
contig_15631	gi|169317|gb|M64246.1|PHVATPA	93.439	1509	87	6	202	1704	2	1504	0	2228
contig_15631	gi|223556040|gb|AC144406.17|	93.174	1509	91	5	202	1704	76646	78148	0	2206
contig_16842	gi|12988|emb|X52838.1|	95.759	1509	64	0	1	1509	16	1524	0	2433
contig_16842	gi|825715825|gb|KP962581.1|	95.427	1509	69	0	1	1509	16	1524	0	2405
contig_16842	gi|442803095|gb|KC189947.1|	94.831	1509	71	2	1	1508	366710	368212	0	2348
contig_16842	gi|442803095|gb|KC189947.1|	94.831	1509	71	2	1	1508	436495	437997	0	2348
contig_16842	gi|13380|emb|X05366.1|	94.831	1509	71	2	1	1508	817	2319	0	2348
contig_16842	gi|286139|dbj|D14698.1|PEAMTATP9	94.831	1509	71	2	1	1508	1785	283	0	2348
contig_16842	gi|140325933|gb|EF483942.1|	94.367	1509	78	2	1	1508	406	1908	0	2309
contig_16842	gi|374683194|gb|JN661710.1|	94.301	1509	79	2	1	1508	402	1904	0	2303
contig_16842	gi|374683192|gb|JN661709.1|	94.301	1509	79	2	1	1508	686	2188	0	2303
contig_15631	gi|825715785|gb|KP962561.1|	95.292	1508	65	1	202	1703	2	1509	0	2386
contig_16842	gi|571034756|gb|KC825319.1|	97.346	1507	40	0	1	1507	16	1522	0	2562
contig_16842	gi|814606848|gb|KP718894.1|	97.279	1507	41	0	1	1507	16	1522	0	2556
contig_16842	gi|814606842|gb|KP718891.1|	97.279	1507	41	0	1	1507	16	1522	0	2556
contig_16842	gi|814606840|gb|KP718890.1|	97.279	1507	41	0	1	1507	16	1522	0	2556
contig_16842	gi|571034752|gb|KC825317.1|;gi|571034754|gb|KC825318.1|	97.279	1507	41	0	1	1507	16	1522	0	2556
contig_16842	gi|571034748|gb|KC825315.1|;gi|571034750|gb|KC825316.1|;gi|571034758|gb|KC825320.1|;gi|571034760|gb|KC825321.1|	97.279	1507	41	0	1	1507	16	1522	0	2556
contig_16842	gi|154183871|gb|EU024828.1|	97.279	1507	41	0	1	1507	2264	758	0	2556
contig_16842	gi|814606844|gb|KP718892.1|	97.213	1507	42	0	1	1507	16	1522	0	2551
contig_16842	gi|571034746|gb|KC825314.1|	97.213	1507	42	0	1	1507	16	1522	0	2551
contig_14800	gi|2326761|emb|Y14435.1|	96.946	1506	42	1	1	1502	1772	267	0	2523
contig_20153	gi|761232225|gb|KM672357.1|	89.907	1506	137	10	1	1494	468	1970	0	1925
contig_16842	gi|374081932|gb|JQ248574.1|	95.017	1505	69	5	1	1502	43554	45055	0	2359
contig_16842	gi|15429017|gb|AF301604.1|	94.95	1505	70	5	1	1502	3291	4792	0	2353
contig_16842	gi|15429014|gb|AF301602.1|	94.95	1505	70	5	1	1502	2779	4280	0	2353
contig_16842	gi|480541895|gb|KC821969.1|	94.751	1505	77	2	1	1504	20662	22165	0	2340
contig_19810	gi|114432085|gb|DQ984517.1|	91.694	1505	118	2	1	1503	41096	39597	0	2080
contig_19810	gi|114309646|gb|DQ984518.1|	91.694	1505	118	2	1	1503	396927	395428	0	2080
contig_12182	gi|589918628|ref|XM_006972495.1|	76.995	1504	320	22	8	1495	25426	26919	0	837
contig_12182	gi|589918622|ref|XM_006972494.1|	76.995	1504	320	22	8	1495	25426	26919	0	837
contig_12182	gi|589918618|ref|XM_006972493.1|	76.995	1504	320	22	8	1495	25426	26919	0	837
contig_12182	gi|589918614|ref|XM_006972492.1|	76.995	1504	320	22	8	1495	25426	26919	0	837
contig_12182	gi|589918612|ref|XM_006972491.1|	76.995	1504	320	22	8	1495	25426	26919	0	837
contig_12182	gi|589918610|ref|XM_006972490.1|	76.995	1504	320	22	8	1495	25426	26919	0	837
contig_12182	gi|589918608|ref|XM_006972489.1|	76.995	1504	320	22	8	1495	25426	26919	0	837
contig_12182	gi|589918606|ref|XM_006972488.1|	76.995	1504	320	22	8	1495	25426	26919	0	837
contig_12182	gi|589918604|ref|XM_006972487.1|	76.995	1504	320	22	8	1495	25426	26919	0	837
contig_12182	gi|589918602|ref|XM_006972486.1|	76.995	1504	320	22	8	1495	25426	26919	0	837
contig_12182	gi|589918600|ref|XM_006972485.1|	76.995	1504	320	22	8	1495	25426	26919	0	837
contig_16842	gi|2645891|gb|AF034118.1|	95.479	1504	62	1	1	1504	225	1722	0	2396
contig_20019	gi|571031384|gb|KF815390.1|	96.077	1504	41	8	1	1487	46150	47652	0	2435
contig_12182	gi|602631485|ref|XM_007422582.1|	80.439	1503	281	10	34	1528	25502	26999	0	1134
contig_16842	gi|384939108|emb|FQ014226.1|	95.343	1503	64	3	1	1503	130553	129057	0	2383
contig_16842	gi|345500034|emb|FQ378026.1|	95.343	1503	64	3	1	1503	254886	253390	0	2383
contig_16842	gi|320147991|emb|FP885871.1|	95.343	1503	64	3	1	1503	220736	219240	0	2383
contig_16842	gi|319439754|emb|FP885845.1|	95.343	1503	64	3	1	1503	254969	253473	0	2383
contig_16842	gi|317905579|emb|FP885834.1|	95.343	1503	64	3	1	1503	249269	247773	0	2383
contig_16842	gi|47118321|dbj|BA000009.3|	95.343	1503	64	3	1	1503	339096	337600	0	2383
contig_16842	gi|54606683|dbj|BA000024.1|	95.343	1503	64	3	1	1503	14544	16040	0	2383
contig_16842	gi|3410893|dbj|AB007034.1|	95.343	1503	64	3	1	1503	196	1692	0	2383
contig_16842	gi|285631|dbj|D15065.1|BEUMTATPA	95.343	1503	64	3	1	1503	196	1692	0	2383
contig_16842	gi|396759|emb|X68691.1|	94.81	1503	72	3	1	1503	773	2269	0	2338
contig_16842	gi|11262|emb|X68690.1|	94.81	1503	72	3	1	1503	624	2120	0	2338
contig_20153	gi|575395647|gb|KC662855.1|	86.76	1503	188	5	1	1493	468	1969	0	1663
contig_12182	gi|836699135|ref|XM_012933176.1|	78.296	1502	290	28	10	1490	7942	9428	0	935
contig_20019	gi|340576|gb|L12246.1|LAUMTNADH	95.606	1502	44	15	1	1487	3981	2487	0	2388
contig_16842	gi|1421800|gb|U61392.1|PPU61392	96.203	1501	57	0	2	1502	243	1743	0	2457
contig_16842	gi|1421798|gb|U61391.1|PPU61391	96.136	1501	58	0	2	1502	267	1767	0	2451
contig_16842	gi|927029471|gb|KR780036.1|	95.936	1501	61	0	2	1502	261423	262923	0	2435
contig_16842	gi|645929274|gb|KJ485850.1|	95.936	1501	61	0	2	1502	432516	434016	0	2435
contig_16842	gi|56806513|dbj|BA000042.1|	95.936	1501	61	0	2	1502	261303	262803	0	2435
contig_16842	gi|13152|emb|X07745.1|	95.936	1501	61	0	2	1502	137	1637	0	2435
contig_16842	gi|756762107|gb|KM207679.1|	95.869	1501	62	0	2	1502	114958	116458	0	2429
contig_16842	gi|667751905|gb|KJ865410.1|	95.869	1501	62	0	2	1502	140988	139488	0	2429
contig_16842	gi|667751705|gb|KJ865409.1|	95.869	1501	62	0	2	1502	367909	366409	0	2429
contig_16842	gi|472824902|dbj|AB762698.1|	95.736	1501	64	0	2	1502	1304	2804	0	2418
contig_16842	gi|756762080|gb|KM207678.1|	95.67	1501	65	0	2	1502	55002	56502	0	2412
contig_16842	gi|472824898|dbj|AB762697.1|	95.67	1501	65	0	2	1502	1154	2654	0	2412
contig_16842	gi|472824894|dbj|AB762696.1|	95.67	1501	65	0	2	1502	1559	3059	0	2412
contig_16842	gi|756142152|gb|KM207685.1|	95.003	1501	75	0	2	1502	411773	410273	0	2357
contig_19810	gi|442803095|gb|KC189947.1|	98.068	1501	23	4	15	1514	188023	189518	0	2606
contig_19810	gi|442803095|gb|KC189947.1|	98.068	1501	23	4	15	1514	503072	504567	0	2606
contig_12182	gi|829983215|ref|XM_012726861.1|	77.933	1500	303	17	8	1490	25381	26869	0	911
contig_18367	gi|556400|gb|M28159.1|RICGT22A	82.388	1499	231	24	139	1619	1505	22	0	1275
contig_19087	gi|922410132|ref|XM_003590562.2|	82.989	1499	216	26	30	1492	1	1496	0	1319
contig_16842	gi|618627156|gb|KJ414813.1|	95.06	1498	68	2	2	1499	791	2282	0	2351
contig_16842	gi|618627160|gb|KJ415021.1|	94.993	1498	69	2	2	1499	846	2337	0	2346
contig_16842	gi|618627150|gb|KJ414660.1|	94.993	1498	69	2	2	1499	815	2306	0	2346
contig_16842	gi|13164|emb|X04023.1|	94.927	1498	76	0	2	1499	107	1604	0	2346
contig_16842	gi|618627158|gb|KJ414865.1|	94.86	1498	71	4	2	1499	793	2284	0	2335
contig_12182	gi|1017426|emb|X90569.1|	78.023	1497	307	17	8	1490	15323	16811	0	922
contig_20153	gi|825716493|gb|KP963006.1|	96.994	1497	42	1	1	1494	468	1964	0	2512
contig_20153	gi|825716485|gb|KP963002.1|	96.86	1497	44	1	1	1494	468	1964	0	2501
contig_20153	gi|825716503|gb|KP963011.1|	96.794	1497	45	1	1	1494	468	1964	0	2495
contig_20153	gi|825716517|gb|KP963018.1|	96.727	1497	46	1	1	1494	468	1964	0	2490
contig_20153	gi|825716515|gb|KP963017.1|	96.727	1497	46	1	1	1494	468	1964	0	2490
contig_20153	gi|825716511|gb|KP963015.1|	96.727	1497	46	1	1	1494	468	1964	0	2490
contig_20153	gi|825716509|gb|KP963014.1|	96.727	1497	46	1	1	1494	468	1964	0	2490
contig_20153	gi|825716507|gb|KP963013.1|	96.727	1497	46	1	1	1494	468	1964	0	2490
contig_20153	gi|825716499|gb|KP963009.1|	96.727	1497	46	1	1	1494	468	1964	0	2490
contig_20153	gi|825716523|gb|KP963021.1|	96.66	1497	47	1	1	1494	468	1964	0	2484
contig_20153	gi|825716519|gb|KP963019.1|	96.66	1497	47	1	1	1494	468	1964	0	2484
contig_20153	gi|825716505|gb|KP963012.1|	96.66	1497	47	1	1	1494	468	1964	0	2484
contig_20153	gi|825716501|gb|KP963010.1|	96.66	1497	47	1	1	1494	468	1964	0	2484
contig_20153	gi|825716489|gb|KP963004.1|	96.66	1497	47	1	1	1494	468	1964	0	2484
contig_20153	gi|825716491|gb|KP963005.1|	96.593	1497	48	1	1	1494	468	1964	0	2479
contig_20153	gi|825716495|gb|KP963007.1|	96.526	1497	49	1	1	1494	468	1964	0	2473
contig_20153	gi|825716521|gb|KP963020.1|	96.46	1497	50	1	1	1494	468	1964	0	2468
contig_20153	gi|825716513|gb|KP963016.1|	96.46	1497	50	1	1	1494	468	1964	0	2468
contig_20153	gi|825716497|gb|KP963008.1|	96.46	1497	50	1	1	1494	468	1964	0	2468
contig_20153	gi|825716487|gb|KP963003.1|	96.46	1497	50	1	1	1494	468	1964	0	2468
contig_12182	gi|694897612|ref|XM_009443822.1|	78.142	1496	307	15	8	1490	28334	29822	0	933
contig_12182	gi|767919487|ref|XM_011511729.1|	78.075	1496	308	15	8	1490	28553	30041	0	928
contig_12182	gi|675733397|ref|XM_008968489.1|	78.075	1496	308	15	8	1490	28334	29822	0	928
contig_12182	gi|642945630|ref|NM_001267550.2|	78.075	1496	308	15	8	1490	29285	30773	0	928
contig_12182	gi|426337879|ref|XM_004032874.1|	78.075	1496	308	15	8	1490	29510	30998	0	928
contig_12182	gi|378925624|ref|NM_001256850.1|	78.075	1496	308	15	8	1490	28334	29822	0	928
contig_12182	gi|291045224|ref|NM_133378.4|	78.075	1496	308	15	8	1490	25553	27041	0	928
contig_12182	gi|34531022|dbj|AK125056.1|	78.075	1496	308	15	8	1490	3225	4713	0	928
contig_16842	gi|825715821|gb|KP962579.1|	97.126	1496	43	0	1	1496	16	1511	0	2525
contig_16842	gi|940373247|dbj|AP014716.1|	95.187	1496	64	3	1	1495	333342	331854	0	2357
contig_16842	gi|308206734|gb|HM367685.1|	95.187	1496	64	3	1	1495	333342	331854	0	2357
contig_16842	gi|5305365|gb|AF071550.1|AF071550	95.187	1496	64	3	1	1495	4369	5857	0	2357
contig_16842	gi|169317|gb|M64246.1|PHVATPA	95.452	1495	62	1	1	1495	16	1504	0	2379
contig_16842	gi|403311548|gb|JX463295.1|	95.385	1495	63	1	1	1495	176613	178101	0	2374
contig_16842	gi|403311548|gb|JX463295.1|	95.385	1495	63	1	1	1495	256546	258034	0	2374
contig_16842	gi|403311548|gb|JX463295.1|	95.385	1495	63	1	1	1495	355267	356755	0	2374
contig_16842	gi|387812449|gb|JN872551.2|	95.385	1495	63	1	1	1495	195579	194091	0	2374
contig_16842	gi|22738|emb|Z14031.1|	95.385	1495	63	1	1	1495	3122	4610	0	2374
contig_16842	gi|478620941|dbj|AP012599.1|	95.117	1495	67	1	1	1495	175278	176766	0	2351
contig_16842	gi|357197295|gb|JN872550.1|	95.05	1495	68	1	1	1495	30525	29037	0	2346
contig_16842	gi|357197295|gb|JN872550.1|	95.05	1495	68	1	1	1495	54512	56000	0	2346
contig_16842	gi|109689796|gb|AC145156.61|	94.582	1495	75	1	1	1495	10012	8524	0	2307
contig_20153	gi|761232335|gb|KM672394.1|	92.709	1495	107	2	1	1494	468	1961	0	2156
contig_12182	gi|586472368|ref|XM_006866702.1|	77.711	1494	317	12	8	1490	28859	30347	0	900
contig_15631	gi|387812449|gb|JN872551.2|	94.244	1494	74	5	217	1704	195578	194091	0	2272
contig_15631	gi|357197295|gb|JN872550.1|	93.44	1494	86	5	217	1704	30524	29037	0	2206
contig_15631	gi|357197295|gb|JN872550.1|	93.44	1494	86	5	217	1704	54513	56000	0	2206
contig_16842	gi|825715785|gb|KP962561.1|	97.122	1494	43	0	1	1494	16	1509	0	2521
contig_18367	gi|109895383|gb|DQ665811.1|	78.179	1494	273	36	164	1617	1486	6	0	904
contig_20153	gi|197941021|gb|EU999005.1|	98.26	1494	26	0	1	1494	468	1961	0	2615
contig_20153	gi|87248037|gb|DQ381457.1|	98.126	1494	28	0	1	1494	482	1975	0	2604
contig_20153	gi|296040758|gb|HM099811.1|	97.925	1494	31	0	1	1494	468	1961	0	2588
contig_20153	gi|167375204|gb|EU414246.1|	96.921	1494	46	0	1	1494	468	1961	0	2507
contig_20153	gi|167375208|gb|EU414248.1|	96.72	1494	49	0	1	1494	468	1961	0	2492
contig_12182	gi|507553111|ref|XM_004660291.1|	77.495	1493	313	17	8	1487	28227	29709	0	874
contig_12182	gi|861495112|ref|XM_013066826.1|	77.882	1492	302	24	8	1482	27989	29469	0	902
contig_20153	gi|296040760|gb|HM099812.1|	93.628	1491	93	2	3	1492	470	1959	0	2226
contig_15631	gi|429465361|gb|KC149532.1|	93.952	1488	78	2	202	1683	14	1495	0	2239
contig_15631	gi|429465364|gb|KC149533.1|;gi|429465367|gb|KC149534.1|	93.884	1488	79	2	202	1683	14	1495	0	2233
contig_15631	gi|814606850|gb|KP718895.1|	95.556	1485	60	1	202	1680	2	1486	0	2372
contig_12182	gi|674090986|ref|XM_008855342.1|	77.763	1484	306	20	14	1482	25550	27024	0	891
contig_12182	gi|719766361|ref|XM_010219384.1|	92.043	1483	115	2	1	1480	26675	28157	0	2082
contig_12182	gi|620978886|ref|XM_007671344.1|	77.343	1483	324	9	15	1491	28279	29755	0	867
contig_12182	gi|667254705|ref|XM_008567052.1|	79.15	1482	293	12	8	1478	28319	29795	0	1011
contig_18367	gi|531874315|gb|KC202292.1|	95.479	1482	67	0	1	1482	1482	1	0	2366
contig_20153	gi|567767298|gb|KF798339.1|	96.826	1481	45	2	1	1480	468	1947	0	2475
contig_17803	gi|922351013|ref|XM_013595882.1|	91.819	1479	115	4	185	1662	1502	29	0	2056
contig_19379	gi|290784427|emb|FN677486.1|	82.961	1479	227	18	7	1479	1503	44	0	1312
contig_19379	gi|290784423|emb|FN677484.1|	82.826	1479	226	19	7	1479	1500	44	0	1299
contig_19810	gi|632812637|gb|KJ501994.1|	90.872	1479	119	7	1	1473	17810	19278	0	1969
contig_19379	gi|290784429|emb|FN677487.1|	83.153	1478	225	17	7	1479	1502	44	0	1328
contig_19379	gi|290784431|emb|FN677488.1|	83.085	1478	226	17	7	1479	1502	44	0	1323
contig_19379	gi|290784421|emb|FN677483.1|	83.085	1478	226	17	7	1479	1502	44	0	1323
contig_19379	gi|297169|emb|X67429.1|	83.085	1478	225	18	7	1479	1504	47	0	1321
contig_19087	gi|12580893|emb|AJ292221.1|	89.77	1476	146	4	28	1502	1	1472	0	1884
contig_19379	gi|290784419|emb|FN677482.1|	85.288	1475	199	12	7	1479	1502	44	0	1506
contig_19810	gi|13188|emb|X69140.1|	93.288	1475	89	6	7	1479	2464	3930	0	2167
contig_12182	gi|701298130|ref|XM_010011086.1|	91.859	1474	118	2	8	1480	25298	26770	0	2056
contig_16842	gi|429465361|gb|KC149532.1|	96.269	1474	49	1	1	1474	28	1495	0	2412
contig_16842	gi|429465364|gb|KC149533.1|;gi|429465367|gb|KC149534.1|	96.201	1474	50	1	1	1474	28	1495	0	2407
contig_14800	gi|87248032|gb|DQ381455.1|	97.893	1471	31	0	29	1499	1471	1	0	2545
contig_14800	gi|814606978|gb|KP824876.1|	96.873	1471	45	1	35	1505	1500	31	0	2460
contig_14800	gi|814606974|gb|KP824874.1|	96.873	1471	45	1	35	1505	1500	31	0	2460
contig_14800	gi|814606972|gb|KP824873.1|	96.873	1471	45	1	35	1505	1500	31	0	2460
contig_14800	gi|571034466|gb|KC825174.1|;gi|571034474|gb|KC825178.1|	96.873	1471	45	1	35	1505	1500	31	0	2460
contig_14800	gi|571034464|gb|KC825173.1|;gi|571034476|gb|KC825179.1|	96.805	1471	46	1	35	1505	1500	31	0	2457
contig_14800	gi|814606982|gb|KP824878.1|	96.805	1471	46	1	35	1505	1500	31	0	2455
contig_14800	gi|571034468|gb|KC825175.1|;gi|571034470|gb|KC825176.1|;gi|571034472|gb|KC825177.1|	96.805	1471	46	1	35	1505	1500	31	0	2455
contig_14800	gi|814606976|gb|KP824875.1|	96.737	1471	47	1	35	1505	1500	31	0	2449
contig_14800	gi|571034462|gb|KC825172.1|	96.669	1471	48	1	35	1505	1500	31	0	2444
contig_14800	gi|814606980|gb|KP824877.1|	95.445	1471	66	1	35	1505	1500	31	0	2381
contig_14800	gi|761232327|gb|KM672390.1|	90.129	1469	136	4	36	1498	1466	1	0	1901
contig_14800	gi|761232217|gb|KM672353.1|	89.721	1469	145	1	36	1498	1469	1	0	1871
contig_14800	gi|761232389|gb|KM672423.1|	89.04	1469	155	1	36	1498	1469	1	0	1816
contig_16842	gi|814606850|gb|KP718895.1|	97.413	1469	38	0	1	1469	16	1484	0	2503
contig_14800	gi|825716327|gb|KP962923.1|	96.73	1468	46	2	32	1498	1467	1	0	2444
contig_14800	gi|825716323|gb|KP962921.1|	96.73	1468	46	2	32	1498	1467	1	0	2444
contig_14800	gi|825716355|gb|KP962937.1|	96.662	1468	47	2	32	1498	1467	1	0	2438
contig_14800	gi|825716347|gb|KP962933.1|	96.662	1468	47	2	32	1498	1467	1	0	2438
contig_14800	gi|825716331|gb|KP962925.1|	96.662	1468	47	2	32	1498	1467	1	0	2438
contig_14800	gi|296040780|gb|HM099803.1|	97.682	1467	34	0	32	1498	1467	1	0	2525
contig_14800	gi|825716357|gb|KP962938.1|	97.478	1467	37	0	32	1498	1467	1	0	2505
contig_14800	gi|825716353|gb|KP962936.1|	97.273	1467	40	0	32	1498	1467	1	0	2488
contig_14800	gi|825716351|gb|KP962935.1|	97.273	1467	40	0	32	1498	1467	1	0	2488
contig_14800	gi|825716333|gb|KP962926.1|	97.273	1467	40	0	32	1498	1467	1	0	2488
contig_14800	gi|825716325|gb|KP962922.1|	97.273	1467	40	0	32	1498	1467	1	0	2488
contig_14800	gi|825716317|gb|KP962918.1|	97.273	1467	40	0	32	1498	1467	1	0	2488
contig_14800	gi|825716361|gb|KP962940.1|	97.205	1467	41	0	32	1498	1467	1	0	2483
contig_14800	gi|825716349|gb|KP962934.1|	97.205	1467	41	0	32	1498	1467	1	0	2483
contig_14800	gi|825716345|gb|KP962932.1|	97.205	1467	41	0	32	1498	1467	1	0	2483
contig_14800	gi|825716343|gb|KP962931.1|	97.205	1467	41	0	32	1498	1467	1	0	2483
contig_14800	gi|825716341|gb|KP962930.1|	97.205	1467	41	0	32	1498	1467	1	0	2483
contig_14800	gi|825716339|gb|KP962929.1|	97.205	1467	41	0	32	1498	1467	1	0	2483
contig_14800	gi|825716337|gb|KP962928.1|	97.205	1467	41	0	32	1498	1467	1	0	2483
contig_14800	gi|825716335|gb|KP962927.1|	97.205	1467	41	0	32	1498	1467	1	0	2483
contig_14800	gi|825716363|gb|KP962941.1|	96.933	1467	45	0	32	1498	1467	1	0	2460
contig_14800	gi|825716359|gb|KP962939.1|	96.933	1467	45	0	32	1498	1467	1	0	2460
contig_14800	gi|825716329|gb|KP962924.1|	96.796	1467	47	0	32	1498	1467	1	0	2449
contig_14800	gi|825716319|gb|KP962919.1|	96.796	1467	47	0	32	1498	1467	1	0	2449
contig_14800	gi|825716321|gb|KP962920.1|	96.728	1467	48	0	32	1498	1467	1	0	2444
contig_14800	gi|296040782|gb|HM099804.1|	90.661	1467	137	0	32	1498	1467	1	0	1954
contig_14800	gi|578361229|gb|KC663053.1|	86.143	1465	185	10	32	1487	1470	15	0	1565
contig_19810	gi|340007640|gb|JN098455.1|	93.699	1460	79	3	1	1453	398928	400381	0	2174
contig_19810	gi|340007640|gb|JN098455.1|	93.699	1460	79	3	1	1453	485861	487314	0	2174
contig_14800	gi|578361264|gb|KC663071.1|	86.214	1458	181	11	40	1487	1462	15	0	1561
contig_14800	gi|578361235|gb|KC663056.1|	86.145	1458	182	11	40	1487	1462	15	0	1555
contig_14800	gi|578361252|gb|KC663065.1|	85.665	1458	189	11	40	1487	1462	15	0	1517
contig_14800	gi|578361266|gb|KC663072.1|	85.597	1458	190	11	40	1487	1462	15	0	1511
contig_14800	gi|578361250|gb|KC663064.1|	85.528	1458	191	11	40	1487	1462	15	0	1506
contig_14800	gi|578361244|gb|KC663061.1|	85.528	1458	191	11	40	1487	1462	15	0	1506
contig_14800	gi|578361231|gb|KC663054.1|	85.528	1458	191	11	40	1487	1462	15	0	1506
contig_14800	gi|578361240|gb|KC663059.1|	85.46	1458	192	11	40	1487	1462	15	0	1500
contig_14800	gi|578361242|gb|KC663060.1|	84.489	1457	208	9	40	1487	1462	15	0	1423
contig_19810	gi|534292244|gb|KF177345.1|	93.411	1457	71	5	1	1453	169687	168252	0	2135
contig_14800	gi|578361262|gb|KC663070.1|	86.401	1456	182	8	40	1487	1462	15	0	1578
contig_14800	gi|578361233|gb|KC663055.1|	86.058	1456	187	9	40	1487	1462	15	0	1550
contig_14800	gi|578361248|gb|KC663063.1|	85.92	1456	189	8	40	1487	1462	15	0	1539
contig_14800	gi|578361258|gb|KC663068.1|;gi|578361260|gb|KC663069.1|	85.361	1455	199	6	40	1487	1462	15	0	1495
contig_20735	gi|939732440|gb|CP011343.2|	100	1455	0	0	1	1455	295258	293804	0	2687
contig_20735	gi|939731527|gb|CP011342.2|	100	1455	0	0	1	1455	295336	293882	0	2687
contig_20735	gi|937526251|gb|CP012870.1|	100	1455	0	0	1	1455	4345555	4347009	0	2687
contig_20735	gi|937521852|gb|CP012869.1|	100	1455	0	0	1	1455	4345556	4347010	0	2687
contig_20735	gi|937517453|gb|CP012868.1|	100	1455	0	0	1	1455	4345545	4346999	0	2687
contig_20735	gi|932857508|emb|LN877770.1|	100	1455	0	0	1	1455	711945	710491	0	2687
contig_20735	gi|923416119|gb|CP011113.1|	100	1455	0	0	1	1455	282129	280675	0	2687
contig_20735	gi|857137982|gb|CP011495.1|	100	1455	0	0	1	1455	1502393	1500939	0	2687
contig_20735	gi|817589947|gb|CP011324.1|	100	1455	0	0	1	1455	289806	288352	0	2687
contig_20735	gi|817585806|gb|CP011323.1|	100	1455	0	0	1	1455	289806	288352	0	2687
contig_20735	gi|817581666|gb|CP011322.1|	100	1455	0	0	1	1455	289805	288351	0	2687
contig_20735	gi|817577526|gb|CP011321.1|	100	1455	0	0	1	1455	289806	288352	0	2687
contig_20735	gi|817573384|gb|CP011320.1|	100	1455	0	0	1	1455	295344	293890	0	2687
contig_20735	gi|808732710|gb|CP010445.1|	100	1455	0	0	1	1455	1109340	1107886	0	2687
contig_20735	gi|808728347|gb|CP010444.1|	100	1455	0	0	1	1455	1058538	1057084	0	2687
contig_20735	gi|808720026|gb|CP010443.1|	100	1455	0	0	1	1455	1055767	1054313	0	2687
contig_20735	gi|808715606|gb|CP010442.1|	100	1455	0	0	1	1455	1109340	1107886	0	2687
contig_20735	gi|808711242|gb|CP010441.1|	100	1455	0	0	1	1455	1056543	1055089	0	2687
contig_20735	gi|808706883|gb|CP010440.1|	100	1455	0	0	1	1455	1059098	1057644	0	2687
contig_20735	gi|808702513|gb|CP010439.1|	100	1455	0	0	1	1455	1042686	1041232	0	2687
contig_20735	gi|808698133|gb|CP010438.1|	100	1455	0	0	1	1455	1057871	1056417	0	2687
contig_20735	gi|802133627|emb|LN832404.1|	100	1455	0	0	1	1455	295512	294058	0	2687
contig_20735	gi|749139368|gb|CP010456.1|	100	1455	0	0	1	1455	295172	293718	0	2687
contig_20735	gi|749112431|gb|CP010455.1|	100	1455	0	0	1	1455	295172	293718	0	2687
contig_20735	gi|732682658|gb|CP009685.1|	100	1455	0	0	1	1455	3399339	3400793	0	2687
contig_20735	gi|731469900|gb|CP009789.1|	100	1455	0	0	1	1455	296680	295226	0	2687
contig_20735	gi|730582171|gb|CP009644.1|	100	1455	0	0	1	1455	296680	295226	0	2687
contig_20735	gi|687675228|emb|LM995446.1|	100	1455	0	0	1	1455	295344	293890	0	2687
contig_20735	gi|687670942|emb|LM993812.1|	100	1455	0	0	1	1455	295344	293890	0	2687
contig_20735	gi|682117612|gb|CP009273.1|	100	1455	0	0	1	1455	291831	290377	0	2687
contig_20735	gi|664682453|gb|CP008801.1|	100	1455	0	0	1	1455	295344	293890	0	2687
contig_20735	gi|549811571|gb|CP006698.1|	100	1455	0	0	1	1455	295172	293718	0	2687
contig_20735	gi|545778205|gb|U00096.3|	100	1455	0	0	1	1455	296120	294666	0	2687
contig_20735	gi|169887498|gb|CP000948.1|	100	1455	0	0	1	1455	270894	269440	0	2687
contig_20735	gi|85674274|dbj|AP009048.1|	100	1455	0	0	1	1455	295344	293890	0	2687
contig_20735	gi|1657477|gb|U73857.1|ECU73857	100	1455	0	0	1	1455	3918	2464	0	2687
contig_20735	gi|752304383|gb|CP010344.1|	99.931	1455	1	0	1	1455	326269	324815	0	2682
contig_20735	gi|660567586|gb|CP008788.1|	99.931	1455	1	0	1	1455	1234661	1236115	0	2682
contig_20735	gi|732673553|gb|CP009104.1|	96.22	1455	53	1	1	1455	1084410	1082958	0	2381
contig_9185	gi|325305577|gb|HQ860792.1|	99.656	1454	3	2	1531	2982	84345	85798	0	2656
contig_19810	gi|340549473|gb|JN107812.1|	93.879	1454	82	2	1	1453	268858	267411	0	2185
contig_14800	gi|578361246|gb|KC663062.1|	85.468	1452	195	9	44	1487	1458	15	0	1498
contig_19087	gi|828302601|ref|XM_004495127.2|	80.69	1450	215	44	30	1463	44	1444	0	1066
contig_14800	gi|578361256|gb|KC663067.1|	86.611	1449	176	10	48	1487	1454	15	0	1585
contig_14800	gi|578361237|gb|KC663057.1|	85.843	1448	189	8	48	1487	1454	15	0	1524
contig_20153	gi|153799801|gb|EF488920.1|;gi|153799803|gb|EF488921.1|	97.03	1448	43	0	1	1448	346	1793	0	2436
contig_19810	gi|549531652|gb|KF386162.1|	95.436	1446	63	3	1	1445	93976	92533	0	2302
contig_17277	gi|82527202|gb|DQ250747.1|	98.824	1445	17	0	19	1463	1445	1	0	2575
contig_20946	gi|641789534|ref|XM_008178373.1|	84.498	1445	216	8	1	1441	42422	40982	0	1421
contig_20946	gi|641789532|ref|XM_008178372.1|	84.498	1445	216	8	1	1441	42425	40985	0	1421
contig_20946	gi|641789530|ref|XM_008178371.1|	84.498	1445	216	8	1	1441	42506	41066	0	1421
contig_20946	gi|641789528|ref|XM_008178370.1|	84.498	1445	216	8	1	1441	42662	41222	0	1421
contig_20946	gi|641789526|ref|XM_008178369.1|	84.498	1445	216	8	1	1441	42743	41303	0	1421
contig_20946	gi|641789524|ref|XM_008178368.1|	84.498	1445	216	8	1	1441	42746	41306	0	1421
contig_20946	gi|641789522|ref|XM_008178367.1|	84.498	1445	216	8	1	1441	42776	41336	0	1421
contig_20946	gi|641789520|ref|XM_008178365.1|	84.498	1445	216	8	1	1441	42776	41336	0	1421
contig_20946	gi|641789518|ref|XM_008178364.1|	84.498	1445	216	8	1	1441	42782	41342	0	1421
contig_20946	gi|641789516|ref|XM_008178363.1|	84.498	1445	216	8	1	1441	42983	41543	0	1421
contig_20946	gi|641789514|ref|XM_008178362.1|	84.498	1445	216	8	1	1441	43064	41624	0	1421
contig_20946	gi|641789512|ref|XM_008178361.1|	84.498	1445	216	8	1	1441	43064	41624	0	1421
contig_20946	gi|641789510|ref|XM_008178360.1|	84.498	1445	216	8	1	1441	43064	41624	0	1421
contig_20946	gi|641789508|ref|XM_008178359.1|	84.498	1445	216	8	1	1441	43064	41624	0	1421
contig_20946	gi|641789506|ref|XM_008178358.1|	84.498	1445	216	8	1	1441	43064	41624	0	1421
contig_20946	gi|641789504|ref|XM_008178357.1|	84.498	1445	216	8	1	1441	43067	41627	0	1421
contig_20946	gi|641789502|ref|XM_008178356.1|	84.498	1445	216	8	1	1441	43148	41708	0	1421
contig_20946	gi|641789500|ref|XM_008178354.1|	84.498	1445	216	8	1	1441	43229	41789	0	1421
contig_20946	gi|641789498|ref|XM_008178353.1|	84.498	1445	216	8	1	1441	43625	42185	0	1421
contig_20946	gi|641789496|ref|XM_008178352.1|	84.498	1445	216	8	1	1441	43745	42305	0	1421
contig_20946	gi|641789494|ref|XM_008178351.1|	84.498	1445	216	8	1	1441	43781	42341	0	1421
contig_20946	gi|641789492|ref|XM_008178350.1|	84.498	1445	216	8	1	1441	43787	42347	0	1421
contig_20946	gi|641789490|ref|XM_008178349.1|	84.498	1445	216	8	1	1441	43814	42374	0	1421
contig_20946	gi|641789488|ref|XM_008178348.1|	84.498	1445	216	8	1	1441	43826	42386	0	1421
contig_20946	gi|641789486|ref|XM_008178347.1|	84.498	1445	216	8	1	1441	43829	42389	0	1421
contig_20946	gi|641789484|ref|XM_008178346.1|	84.498	1445	216	8	1	1441	43832	42392	0	1421
contig_20946	gi|641789482|ref|XM_008178345.1|	84.498	1445	216	8	1	1441	43847	42407	0	1421
contig_20946	gi|641789480|ref|XM_008178344.1|	84.498	1445	216	8	1	1441	43865	42425	0	1421
contig_20946	gi|641789478|ref|XM_008178343.1|	84.498	1445	216	8	1	1441	43910	42470	0	1421
contig_20946	gi|641789476|ref|XM_008178342.1|	84.498	1445	216	8	1	1441	43910	42470	0	1421
contig_20946	gi|641789474|ref|XM_008178341.1|	84.498	1445	216	8	1	1441	43910	42470	0	1421
contig_20946	gi|641789472|ref|XM_008178340.1|	84.498	1445	216	8	1	1441	43910	42470	0	1421
contig_20946	gi|641789470|ref|XM_008178338.1|	84.498	1445	216	8	1	1441	43910	42470	0	1421
contig_20946	gi|641789468|ref|XM_008178337.1|	84.498	1445	216	8	1	1441	43925	42485	0	1421
contig_20946	gi|641789466|ref|XM_008178336.1|	84.498	1445	216	8	1	1441	43949	42509	0	1421
contig_20946	gi|641789464|ref|XM_008178335.1|	84.498	1445	216	8	1	1441	43952	42512	0	1421
contig_18367	gi|531874313|gb|KC202291.1|	98.197	1442	17	2	35	1476	1433	1	0	2510
contig_19810	gi|110287586|gb|DQ645537.1|	92.094	1442	108	2	1	1442	12056	10621	0	2026
contig_19810	gi|102567956|gb|DQ645539.1|	92.094	1442	109	1	1	1442	255525	256961	0	2026
contig_19810	gi|102567891|gb|DQ645538.1|	92.094	1442	109	1	1	1442	367578	366142	0	2026
contig_19810	gi|102579626|gb|DQ645536.1|	92.094	1442	109	1	1	1442	600286	598850	0	2026
contig_19810	gi|93116122|gb|DQ490953.1|	92.094	1442	109	1	1	1442	170873	169437	0	2026
contig_19810	gi|93116077|gb|DQ490952.1|	92.094	1442	109	1	1	1442	503101	501665	0	2026
contig_19810	gi|40794996|gb|AY506529.1|	92.094	1442	109	1	1	1442	162102	160666	0	2026
contig_19810	gi|13920|emb|X57445.1|	92.094	1442	109	1	1	1442	3229	4665	0	2026
contig_20946	gi|148921372|dbj|AB299444.1|	98.474	1442	20	2	1	1441	23326	21886	0	2540
contig_20946	gi|148921366|dbj|AB264053.1|	98.474	1442	20	2	1	1441	9060	7620	0	2540
contig_20946	gi|704230228|ref|XM_010147414.1|	92.51	1442	106	2	1	1441	8410	6970	0	2063
contig_20946	gi|915538196|ref|XM_013367497.1|	91.886	1442	115	2	1	1441	44135	42695	0	2013
contig_20946	gi|675430563|ref|XM_008931068.1|	91.886	1442	115	2	1	1441	42212	40772	0	2013
contig_20946	gi|669281136|ref|XM_008634839.1|	91.609	1442	119	2	1	1441	50457	49017	0	1991
contig_20946	gi|727052876|ref|XM_010407290.1|	91.47	1442	121	2	1	1441	49738	48298	0	1980
contig_20946	gi|929420185|ref|XM_014249163.1|	91.054	1442	127	2	1	1441	39382	37942	0	1947
contig_20946	gi|929420182|ref|XM_014249162.1|	91.054	1442	127	2	1	1441	39436	37996	0	1947
contig_20946	gi|929420179|ref|XM_014249161.1|	91.054	1442	127	2	1	1441	39439	37999	0	1947
contig_20946	gi|525003297|ref|XM_005049296.1|	90.985	1442	128	2	1	1441	51341	49901	0	1941
contig_20946	gi|959083354|ref|XM_014890035.1|	90.707	1442	132	2	1	1441	41647	40207	0	1919
contig_18367	gi|573943557|ref|XM_006654087.1|	80.985	1441	250	17	176	1609	1456	33	0	1122
contig_20946	gi|733894843|ref|XM_010713587.1|	96.947	1441	44	0	1	1441	43054	41614	0	2418
contig_20946	gi|690425361|ref|XM_009333163.1|	93.685	1441	91	0	1	1441	50477	49037	0	2158
contig_20946	gi|686601233|ref|XM_009278615.1|	93.546	1441	93	0	1	1441	42305	40865	0	2146
contig_20946	gi|902872835|ref|XM_013171161.1|	93.407	1441	95	0	1	1441	44464	43024	0	2135
contig_20946	gi|729721936|ref|XM_010569298.1|	93.199	1441	98	0	1	1441	44884	43444	0	2119
contig_20946	gi|700362398|ref|XM_009927454.1|	93.199	1441	98	0	1	1441	8274	6834	0	2119
contig_20946	gi|723121411|ref|XM_010283656.1|	93.13	1441	99	0	1	1441	35404	33964	0	2113
contig_20946	gi|699667562|ref|XM_009885623.1|	93.13	1441	99	0	1	1441	42248	40808	0	2113
contig_20946	gi|768339723|ref|XM_011578249.1|	93.06	1441	100	0	1	1441	42106	40666	0	2108
contig_20946	gi|723539685|ref|XM_010312012.1|	93.06	1441	100	0	1	1441	8170	6730	0	2108
contig_20946	gi|874456855|ref|XM_013093923.1|	92.991	1441	101	0	1	1441	42267	40827	0	2102
contig_20946	gi|874456853|ref|XM_013093922.1|	92.991	1441	101	0	1	1441	39204	37764	0	2102
contig_20946	gi|874456851|ref|XM_013093921.1|	92.991	1441	101	0	1	1441	39300	37860	0	2102
contig_20946	gi|694669991|ref|XM_009490668.1|	92.991	1441	101	0	1	1441	5650	4210	0	2102
contig_20946	gi|698418372|ref|XM_009696706.1|	92.922	1441	102	0	1	1441	8440	7000	0	2097
contig_20946	gi|700433054|ref|XM_009957097.1|	92.783	1441	104	0	1	1441	8400	6960	0	2085
contig_20946	gi|697847900|ref|XM_009646027.1|	92.783	1441	104	0	1	1441	42232	40792	0	2085
contig_20946	gi|697025174|ref|XM_009576055.1|	92.783	1441	104	0	1	1441	4216	2776	0	2085
contig_20946	gi|695157872|ref|XM_009508687.1|	92.713	1441	105	0	1	1441	8277	6837	0	2080
contig_20946	gi|694839975|ref|XM_009462382.1|	92.713	1441	105	0	1	1441	42187	40747	0	2080
contig_20946	gi|929475258|ref|XM_014282969.1|	92.575	1441	107	0	1	1441	42022	40582	0	2069
contig_20946	gi|926533204|ref|XM_013960489.1|	92.575	1441	107	0	1	1441	46342	44902	0	2069
contig_20946	gi|701317063|ref|XM_010020419.1|	92.575	1441	107	0	1	1441	8299	6859	0	2069
contig_20946	gi|909796648|ref|XM_013298814.1|	92.436	1441	109	0	1	1441	42064	40624	0	2058
contig_20946	gi|705695009|ref|XM_010125411.1|	92.436	1441	109	0	1	1441	8391	6951	0	2058
contig_20946	gi|704293321|ref|XM_010162153.1|	92.436	1441	109	0	1	1441	8487	7047	0	2058
contig_20946	gi|527269210|ref|XM_005152568.1|	92.366	1441	110	0	1	1441	35616	34176	0	2052
contig_20946	gi|701402114|ref|XM_009970859.1|	92.297	1441	111	0	1	1441	8518	7078	0	2047
contig_20946	gi|697487073|ref|XM_009676337.1|	92.297	1441	111	0	1	1441	44476	43036	0	2047
contig_20946	gi|700384783|ref|XM_009934096.1|	92.228	1441	112	0	1	1441	43972	42532	0	2041
contig_20946	gi|696966343|ref|XM_009555686.1|	92.089	1441	114	0	1	1441	42292	40852	0	2030
contig_20946	gi|701390631|ref|XM_009996323.1|	91.811	1441	118	0	1	1441	43828	42388	0	2008
contig_20946	gi|675629489|ref|XM_008944988.1|	91.117	1441	128	0	1	1441	8520	7080	0	1953
contig_20946	gi|699655693|ref|XM_009899105.1|	90.84	1441	132	0	1	1441	43807	42367	0	1930
contig_20946	gi|704184498|ref|XM_010138321.1|	90.701	1441	134	0	1	1441	5637	4197	0	1919
contig_20946	gi|929451192|ref|XM_014264967.1|	90.632	1441	135	0	1	1441	44539	43099	0	1914
contig_17803	gi|950933588|ref|XM_014656910.1|	88.889	1440	142	13	228	1662	1452	26	0	1757
contig_20946	gi|677755184|ref|XM_009084366.1|	92.361	1440	108	2	3	1441	8221	6783	0	2049
contig_20946	gi|960988509|ref|XM_014954164.1|	92.634	1439	104	2	4	1441	42177	40740	0	2069
contig_20946	gi|960988507|ref|XM_014954163.1|	92.634	1439	104	2	4	1441	21939	20502	0	2069
contig_20946	gi|960988505|ref|XM_014954162.1|	92.634	1439	104	2	4	1441	22149	20712	0	2069
contig_20946	gi|960988503|ref|XM_014954161.1|	92.634	1439	104	2	4	1441	24210	22773	0	2069
contig_20946	gi|699589312|ref|XM_009867494.1|	92.217	1439	110	2	1	1438	12357	10920	0	2036
contig_20946	gi|823463763|ref|XM_012574837.1|	91.313	1439	123	2	4	1441	43675	42238	0	1964
contig_20946	gi|663246045|ref|XM_008505073.1|	91.174	1439	127	0	3	1441	35591	34153	0	1954
contig_20946	gi|944357105|ref|XM_014525105.1|	85.337	1439	209	2	1	1438	40461	39024	0	1487
contig_20946	gi|950974221|ref|XM_014599360.1|	85.268	1439	210	2	1	1438	41031	39594	0	1482
contig_15631	gi|157165900|gb|EU122336.1|	94.437	1438	74	1	293	1724	1	1438	0	2207
contig_20946	gi|930230165|ref|XM_014306645.1|	90.89	1438	131	0	4	1441	44149	42712	0	1930
contig_20946	gi|704479703|ref|XM_010074919.1|	92.554	1437	107	0	5	1441	8226	6790	0	2061
contig_20946	gi|719766361|ref|XM_010219384.1|	91.441	1437	123	0	5	1441	40942	39506	0	1973
contig_20946	gi|683907263|ref|XM_009088320.1|	89.979	1437	144	0	5	1441	44316	42880	0	1857
contig_15631	gi|374081932|gb|JQ248574.1|	93.728	1435	84	2	209	1637	97232	98666	0	2146
contig_20946	gi|701390251|ref|XM_009991263.1|	92.748	1434	104	0	8	1441	3764	2331	0	2073
contig_19379	gi|20915|emb|Y00722.1|	99.791	1433	3	0	17	1449	1433	1	0	2630
contig_19810	gi|119710194|gb|DQ490951.2|	92.184	1433	107	1	10	1442	207334	205907	0	2021
contig_17803	gi|359807372|ref|NM_001254709.1|	90.49	1430	125	6	242	1666	364	1787	0	1877
contig_17803	gi|255635383|gb|BT093688.1|	90.49	1430	125	6	242	1666	1449	26	0	1877
contig_17803	gi|210142828|dbj|AK285610.1|	90.553	1429	125	5	242	1666	1439	17	0	1882
contig_20019	gi|549531652|gb|KF386162.1|	95.381	1429	43	13	99	1504	302594	304022	0	2252
contig_17803	gi|292780137|dbj|AK337961.1|	87.938	1426	158	10	242	1663	1453	38	0	1668
contig_20019	gi|384939108|emb|FQ014226.1|	95.018	1425	44	11	99	1496	61588	60164	0	2213
contig_20019	gi|345500034|emb|FQ378026.1|	95.018	1425	44	11	99	1496	198414	199838	0	2213
contig_20019	gi|320147991|emb|FP885871.1|	95.018	1425	44	11	99	1496	227953	229377	0	2213
contig_20019	gi|319439754|emb|FP885845.1|	95.018	1425	44	11	99	1496	198497	199921	0	2213
contig_20019	gi|317905579|emb|FP885834.1|	95.018	1425	44	11	99	1496	192799	194223	0	2213
contig_20019	gi|47118321|dbj|BA000009.3|	95.018	1425	44	11	99	1496	282638	284062	0	2213
contig_20019	gi|54606683|dbj|BA000024.1|	95.018	1425	44	11	99	1496	353158	354582	0	2213
contig_20019	gi|20429166|dbj|AB061226.1|	95.018	1425	44	11	99	1496	3341	1917	0	2213
contig_17803	gi|922348931|ref|XM_003618727.2|	91.896	1419	112	1	196	1614	1632	217	0	1980
contig_17803	gi|828293553|ref|XM_004489494.2|	90.304	1413	124	6	243	1655	1449	50	0	1838
contig_17803	gi|955388508|ref|XM_003553244.3|	91.206	1410	116	4	242	1649	1511	108	0	1910
contig_17803	gi|593702366|ref|XM_007151531.1|	89.354	1409	139	7	243	1649	1476	77	0	1760
contig_19810	gi|943350310|dbj|AP012990.1|	91.057	1409	101	6	1	1405	15265	16652	0	1881
contig_19810	gi|662242623|dbj|AP013077.1|	91.057	1409	101	6	1	1405	12769	14156	0	1881
contig_19810	gi|443298116|gb|KC193578.1|	91.057	1409	101	6	1	1405	123257	124644	0	1881
contig_19810	gi|371925830|gb|JQ083668.1|	91.057	1409	101	6	1	1405	12770	14157	0	1881
contig_19810	gi|400278294|dbj|AB694744.1|	91.057	1409	101	6	1	1405	73998	75385	0	1881
contig_19810	gi|943350342|dbj|AP012991.1|	90.987	1409	102	6	1	1405	15221	16608	0	1875
contig_19810	gi|808178843|gb|KP161618.1|	90.987	1409	102	6	1	1405	215140	216527	0	1875
contig_19810	gi|730043101|gb|KM454975.1|	90.987	1409	102	6	1	1405	79553	80940	0	1875
contig_19810	gi|730043025|gb|KM454974.1|	90.987	1409	102	6	1	1405	79553	80940	0	1875
contig_19810	gi|701462487|dbj|AP012988.1|	90.987	1409	102	6	1	1405	160884	162271	0	1875
contig_19810	gi|662020243|gb|KJ716484.1|	90.987	1409	102	6	1	1405	10771	12158	0	1875
contig_17277	gi|817991866|gb|KM360743.1|	99.716	1408	4	0	66	1473	1408	1	0	2579
contig_17277	gi|817991640|gb|KM360630.1|	99.716	1408	4	0	66	1473	1408	1	0	2579
[truncated: 24,972 more rows]

[truncated: 2 more sheets: Table S11, Table S12]
